# Supplementary material for: SOD2 is a regulator of proteasomal degradation promoting an adaptive cellular starvation response
Source: Cell Rep. Author manuscript; Available in PMC 2025 May 21. (PMC12094083; doi:10.1016/j.celrep.2025.115434)
Supplement: 2 [file NIHMS2076693-supplement-2.xlsx]

## Sheet: SOD2 sgRNA distribution
Table S1. Representation of individual SOD2 sgRNAs in treatment and control conditions. Related to Figure 1 and Figure S1.
sgrna	Gene	control_count	treatment_count	control_mean	treat_mean	LFC	control_var	adj_var	score	p.low	p.high	p.twosided	FDR	high_in_treatment
HGLibA_46147	SOD2	48.213/89.646	21.171/45.401	65.747	44.592	-1.0602	878.61	181.54	2.5781	0.004966	0.99503	0.0099321	0.21527	FALSE
HGLibA_46146	SOD2	66.756/91.731	45.869/38.01	78.254	41.756	-0.89037	313.83	218.04	2.4718	0.0067219	0.99328	0.013444	0.24865	FALSE
HGLibA_46148	SOD2	38.014/33.357	25.875/15.838	35.609	20.246	-0.78499	10.856	95.279	1.5739	0.057632	0.94237	0.11526	0.61823	FALSE
HGLibB_46091	SOD2	54.807/28.793	32.575/32.432	39.73	32.504	-0.28176	346.95	106.9	0.6989	0.24226	0.75774	0.48453	0.89932	FALSE
HGLibB_46092	SOD2	103.59/129.89	64.164/91.76	115.99	76.733	-0.58984	346.97	329.92	2.1615	0.015327	0.98467	0.030655	0.36739	FALSE
HGLibB_46090	SOD2	354.6/339.11	317.86/280.03	346.77	298.34	-0.21634	120	1045.8	1.497	0.067123	0.93288	0.13425	0.64934	FALSE
