# Supplementary material for: SOD2 is a regulator of proteasomal degradation promoting an adaptive cellular starvation response
Source: Cell Rep. Author manuscript; Available in PMC 2025 May 21. (PMC12094083; doi:10.1016/j.celrep.2025.115434)
Supplement: 3 [file NIHMS2076693-supplement-3.xlsx]

## Sheet: Cell Line Characteristics
Table S2. Characteristics of cell lines, Related to Figure 2 and Figure S1
Cell Line	Cancer Entity	Patient	Specimen Site	Treatment Status	Response to Asparaginase	Known Genetic Alterations	Reference
Jurkat	T-ALL	14-year old male	peripheral blood	at 1st relapse	resistant	TP53 mutation, CDKN2A deletion	https://www.sciencedirect.com/book/9780122219702/the-leukemia-lymphoma-cell-line-factsbook
CCRF-CEM	T-ALL	3-year old female	peripheral blood	at relapse, terminal	resistant	TP53 mutation, CDKN2A deletion	https://www.sciencedirect.com/book/9780122219702/the-leukemia-lymphoma-cell-line-factsbook
MOLT4	T-ALL	19-year old male	peripheral blood	at relapse	resistant	NRAS mutation, CDKN2A deletion	https://www.sciencedirect.com/book/9780122219702/the-leukemia-lymphoma-cell-line-factsbook
OCI-AML2	AML M4	65-year old male	peripheral blood	at diagnosis	resistant	DNMT3A R635W	https://www.sciencedirect.com/book/9780122219702/the-leukemia-lymphoma-cell-line-factsbook
NALM-16	B-ALL	12-year old female	peripheral blood	at relapse	resistant		https://www.sciencedirect.com/book/9780122219702/the-leukemia-lymphoma-cell-line-factsbook
HCT-15	Colorectal Adenocarcinoma	male	colon		resistant	KRAS G13D, PIK3CA E545K; D549N, TP53 S241F	Ahmed et. al., 2013
SW480	Colorectal Adenocarcinoma	50-year old male	colon		resistant	KRAS G12V, TP53 R273H; P309S	Ahmed et. al., 2013
