# Supplementary material for: SOD2 is a regulator of proteasomal degradation promoting an adaptive cellular starvation response
Source: Cell Rep. Author manuscript; Available in PMC 2025 May 21. (PMC12094083; doi:10.1016/j.celrep.2025.115434)
Supplement: 4 [file NIHMS2076693-supplement-4.xlsx]

## Sheet: Characteristics of PDXs
Table S3. Characteristics of PDXs, Related to Figure 7, S2, and S10.
PDX ID	Leukemia Subtype	Patient	Age	Specimen Site	Treatment Status	Response to Asparaginase	Risk Group Stratification	Frontline Treatment Protocol	Relapse Treatment Protocol	Known Genetic Alterations
4138	B-precursor ALL	female	15.8	peripheral blood	at relapse	resistant	HR	COALL 06-97	ALL-REZ BFM 2002	TP53 mutation, hypodiploid
3418	B-precursor ALL	male	1.8	peripheral blood	at diagnosis	sensitive	SR	ALL-BFM 2000		E2A-PBX1
5639	B-precursor ALL	female	5.7	peripheral blood	at relapse	sensitive	HR	ALL-BFM 2000	ALL-REZ BFM 2002	high hyperdiploid
3296	B-precursor ALL	female	9.6	peripheral blood	at relapse	resistant	HR	ALL-BFM 2000	ALL-REZ BFM 2002	TP53 mutation
5899	B-precursor ALL	male	7	bone marrow	at relapse	resistant			intReALL	BCR-ABL
5910	B-precursor ALL	male	6.5	bone marrow	at relapse	resistant			intReALL	BCR-ABL
1385	B-precursor ALL	female	14.5	bone marrow	at diagnosis	resistant	MR	BFM 2009		TCF3-PBX1
5027	B-precursor ALL	female	14.5	bone marrow	at diagnosis	resistant	HR	BFM 2009		TCF3-HLF
4119	B-precursor ALL	female	6	bone marrow	at diagnosis	resistant	HR	BFM 2000		ampl AML1
Clinical trial references:
ALL-BFM 2000: https://pubmed.ncbi.nlm.nih.gov/20154213/
ALL-BFM 2009: https://ascopubs.org/doi/10.1200/JCO.22.01760
COALL 06-97: https://pubmed.ncbi.nlm.nih.gov/21330320/
