# Supplementary material for: SOD2 is a regulator of proteasomal degradation promoting an adaptive cellular starvation response
Source: Cell Rep. Author manuscript; Available in PMC 2025 May 21. (PMC12094083; doi:10.1016/j.celrep.2025.115434)
Supplement: 5 [file NIHMS2076693-supplement-5.xlsx]

## Sheet: Mass Spectrometry Analysis
Table S4, Mass spectrometry analysis, Related to Figure S8.
Gene names	Protein names	Protein IDs	shSOD2 asp vs shLuc asp logFC	shSOD2 as vs shLuc asp pvalue	shUBR1 asp vs shLuc asp logFC	shUBR1 asp vs shLuc asp pvalue	shUBR1+2 asp vs shLuc asp logFC	shUBR1+2 asp vs shLuc asp pvalue	shUBR2 asp vs shLuc asp logFC	shUBR2 asp vs shLuc asp pvalue	shSOD2 veh vs shLuc veh logFC	shSOD2 veh vs shLuc veh pvalue	shUBR1 veh vs shLuc veh logFC	shUBR1 veh vs shLuc veh pvalue	shUBR1+2 veh vs shLuc veh logFC	shUBR1+2 veh vs shLuc veh pvalue	shUBR2 veh vs shLuc veh logFC	shUBR2 veh vs shLuc veh pvalue
TRBV12-4;TRBV12-3	T-cell receptor beta chain V region YT35	A0A0B4J2E0;P01733	-0.0222495	0.655857	0.0203867	0.646272	-0.0051854	0.834795	0.0200046	0.652435	-0.0119636	0.494661	0.00796904	0.804576	0.00489996	0.760306	0.020314	0.336907
UBE2L3	Ubiquitin-conjugating enzyme E2 L3	A0A1B0GUS4;P68036-2;P68036;P68036-3	0.0242582	0.933352	0.0562248	0.846358	0.0200467	0.930981	0.136379	0.639012	0.0971062	0.525565	-0.0340363	0.894925	0.00718569	0.959998	0.0358275	0.854081
UBA6	Ubiquitin-like modifier-activating enzyme 6	A0AVT1;A0AVT1-2;A0AVT1-4;A0AVT1-3	0.224809	0.150678	0.205193	0.153634	0.0329811	0.768579	0.0717118	0.611215	0.022389	0.764629	-0.0262446	0.83137	0.100536	0.141577	0.0613586	0.477713
ESYT2	Extended synaptotagmin-2	A0FGR8-2;A0FGR8;A0FGR8-6;A0FGR8-5;A0FGR8-4	0.00540361	0.912722	0.0136432	0.765586	-0.0383203	0.0923712	-0.0205229	0.65418	0.0128931	0.404563	-0.00656367	0.824365	-0.0134168	0.382443	-0.0120551	0.555731
KIAA1598	Shootin-1	A0MZ66-4;A0MZ66;A0MZ66-3;A0MZ66-8;A0MZ66-5;A0MZ66-6;A0MZ66-2;A0MZ66-7	-0.00684235	0.941297	-0.00282388	0.974292	-0.0759591	0.214394	-0.0458109	0.60218	-0.0162589	0.691877	-0.0192557	0.817287	-0.0794868	0.034386	-0.132939	0.0796401
ILVBL	Acetolactate synthase-like protein	A1L0T0	0.00879543	0.887605	0.0283628	0.649214	-0.0063341	0.894617	0.0234465	0.706712	-0.00627948	0.829815	-0.0298933	0.592644	0.00580399	0.819818	-0.0137119	0.719772
NBAS	Neuroblastoma-amplified sequence	A2RRP1-2;A2RRP1	0.000152311	0.998885	-0.00209987	0.98389	-0.119993	0.12163	0.0164226	0.874552	0.0107322	0.816836	-0.00959182	0.919387	-0.0342545	0.413264	-0.0546992	0.420933
VWA8	von Willebrand factor A domain-containing protein 8	A3KMH1;A3KMH1-3;A3KMH1-2	0.0298464	0.856093	-0.0109124	0.944298	-0.127633	0.286916	-0.0596969	0.702725	-0.00230929	0.976943	-0.00925147	0.950785	-0.0474108	0.499551	0.00147679	0.988365
SBNO1	Protein strawberry notch homolog 1	A3KN83-3;A3KN83-2;A3KN83;A3KN83-4;Q9Y2G9-3;Q9Y2G9	-0.00527188	0.955738	0.00409924	0.962906	-0.111329	0.0713132	-0.0230851	0.793536	0.0208162	0.591346	0.0035501	0.963512	-0.0455818	0.20481	-0.0142411	0.779263
CNOT1	CCR4-NOT transcription complex subunit 1	A5YKK6-2;A5YKK6;A5YKK6-3;A5YKK6-4	-0.011266	0.892755	0.00154392	0.983578	-0.0989145	0.0117968	-0.0317813	0.67238	-0.0216096	0.432105	0.00350466	0.943034	-0.0184102	0.477264	-0.0407673	0.272178
PGP	Phosphoglycolate phosphatase	A6NDG6	-0.022803	0.839586	0.000509278	0.996364	0.0197497	0.804922	0.0312081	0.780228	0.0862767	0.162023	0.0527925	0.625034	0.0530605	0.352633	0.000703524	0.993237
C5orf51	UPF0600 protein C5orf51	A6NDU8	0.0417905	0.7314	-0.0219176	0.857	-0.0237119	0.807658	-0.00668003	0.956189	-0.0792526	0.195553	0.0578332	0.537541	-0.0433327	0.373325	-0.0285102	0.706638
TUBAL3	Tubulin alpha chain-like 3	A6NHL2-2;A6NHL2	-0.0131201	0.93702	-0.00242587	0.988297	-0.111748	0.380365	-0.0125269	0.939627	-0.0814706	0.337811	0.0250609	0.859608	0.00949405	0.88811	-0.00549215	0.955185
SMCHD1	Structural maintenance of chromosomes flexible hinge domain-containing protein 1	A6NHR9;A6NHR9-2;A6NHR9-3	-0.0473003	0.605911	-0.000543887	0.994856	-0.177194	0.00270959	-0.0236949	0.779006	-0.0493512	0.214107	-0.00646355	0.930624	-0.00144138	0.965667	-0.0588553	0.266163
SNRPG;SNRPGP15	Small nuclear ribonucleoprotein G;Putative small nuclear ribonucleoprotein G-like protein 15	P62308;A8MWD9	-0.0258315	0.910475	0.135161	0.554174	0.0852104	0.59463	0.10678	0.639808	0.11946	0.175374	0.11068	0.414862	-0.105049	0.225706	0.0766504	0.470927
MYO1G	Unconventional myosin-Ig;Minor histocompatibility antigen HA-2	B0I1T2;B0I1T2-4;B0I1T2-3;B0I1T2-2	0.0355307	0.795244	0.0143386	0.921725	-0.0182621	0.786431	0.0306854	0.833506	0.00684086	0.879909	0.00890587	0.912183	-0.00472498	0.916878	0.0151299	0.787289
GPR89B;GPR89A	Golgi pH regulator B;Golgi pH regulator A	P0CG08;B7ZAQ6;B7ZAQ6-2;B7ZAQ6-3;B7ZAQ6-4	-0.0651869	0.42278	-0.00177791	0.982436	-0.00550221	0.931709	0.000101582	0.998996	-0.0713682	0.0622904	-0.0383708	0.578541	-0.0337607	0.266299	-0.0949775	0.0998167
NACA	Nascent polypeptide-associated complex subunit alpha;Nascent polypeptide-associated complex subunit alpha, muscle-specific form	Q13765;E9PAV3-2;E9PAV3	-0.0151572	0.79554	0.0299855	0.557303	-0.0222449	0.38874	0.00126255	0.980214	-0.00780979	0.667785	0.0130028	0.6865	-0.00800116	0.645682	0.0137243	0.54128
NDUFC2-KCTD14;NDUFC2	NADH dehydrogenase [ubiquinone] 1 subunit C2, isoform 2;NADH dehydrogenase [ubiquinone] 1 subunit C2	E9PQ53;O95298	0.030274	0.799474	0.0838266	0.48382	-0.0654775	0.50446	0.0158706	0.894006	0.0278563	0.594315	0.00834232	0.933707	0.014017	0.765427	-0.036052	0.631809
C11orf98	Uncharacterized protein C11orf98	E9PRG8	0.00423537	0.984178	0.023882	0.910976	-0.0199193	0.908358	-0.0537778	0.801326	0.0431421	0.764234	0.0266149	0.895101	0.0348327	0.790109	0.0201316	0.913522
SLC35A4		L0R6Q1	-0.0729464	0.704916	-0.0595476	0.757098	-0.019659	0.889939	-0.0357396	0.852636	0.151555	0.243146	0.111224	0.576093	0.0755735	0.540741	0.135931	0.346143
AGPS	Alkyldihydroxyacetonephosphate synthase, peroxisomal	O00116	0.037161	0.48032	0.0387611	0.417997	0.0175266	0.494547	0.0424976	0.375226	0.0190473	0.244767	0.00329858	0.913765	-0.00485432	0.76008	0.00949843	0.645912
KIF2A	Kinesin-like protein KIF2A	O00139-2;O00139-1;O00139-5;O00139;O00139-4	-0.00949222	0.88039	0.0125146	0.820036	-0.0274548	0.365889	0.0214285	0.697183	-0.0194718	0.354542	0.00631257	0.867472	-0.0165348	0.3946	-0.000828086	0.974412
SGK1	Serine/threonine-protein kinase Sgk1	O00141-2;O00141-4;O00141;O00141-3;O00141-5	0.11538	0.742757	0.104144	0.752064	-0.041596	0.873576	0.186062	0.573369	0.157003	0.238319	0.0419345	0.872292	-0.0706097	0.585931	0.0542929	0.745852
DDX39A	ATP-dependent RNA helicase DDX39A	O00148;O00148-3;O00148-2	0.012839	0.892481	0.0552817	0.540915	0.00111403	0.985956	0.0634199	0.483579	-0.00459064	0.886383	0.0111379	0.852278	-0.0261514	0.379614	-0.0114142	0.780744
PDLIM1	PDZ and LIM domain protein 1	O00151	-0.0756105	0.627114	-0.0336863	0.828307	-0.0439345	0.682443	-0.0639653	0.680876	0.0147032	0.873236	0.0382886	0.809997	-0.000470091	0.995416	0.0107234	0.927204
ACOT7	Cytosolic acyl coenzyme A thioester hydrolase	O00154-6;O00154-4;O00154-5;O00154-7;O00154;O00154-2;O00154-3	-0.00232181	0.936995	0.016318	0.626005	-0.021039	0.132578	0.0118154	0.723856	-0.0136062	0.143674	0.00183924	0.906763	-0.0118511	0.200356	-0.0043119	0.69238
SNAP23	Synaptosomal-associated protein 23	O00161-2;O00161	-0.142978	0.292805	0.0835911	0.535354	0.0833356	0.434387	0.0791015	0.557329	-0.180948	0.0273812	-0.0935473	0.390452	-0.0311022	0.546311	0.0526952	0.433061
HAX1	HCLS1-associated protein X-1	O00165-5;O00165;O00165-2;O00165-4;O00165-3;O00165-6	-0.0618374	0.588017	0.0339382	0.765732	0.0245052	0.783709	0.00877529	0.938535	-0.0574403	0.356418	0.0339681	0.73566	0.0181411	0.722033	-0.109559	0.269195
AIP	AH receptor-interacting protein	O00170	0.0177043	0.631013	0.0419975	0.234106	-0.00436371	0.797154	-0.00523231	0.880385	-0.00553487	0.60122	-0.0109197	0.58395	-0.0174828	0.107414	-0.00929036	0.498857
GTPBP1	GTP-binding protein 1	O00178	-0.0317594	0.745638	0.0348439	0.721975	-0.0113207	0.882599	0.0260304	0.790256	-0.122987	0.0231585	0.0221467	0.784924	-0.0090331	0.814645	-0.071406	0.297363
LGALS9;LGALS9B;LGALS9C	Galectin-9;Galectin-9B;Galectin-9C	O00182-3;O00182-2;O00182-6;O00182;Q3B8N2-2;Q6DKI2;Q3B8N2;O00182-5;O00182-4	-0.00347996	0.983435	0.0278069	0.84917	-0.11058	0.197948	-0.0180504	0.901728	0.00636169	0.907977	0.0161475	0.871759	-0.0579365	0.272126	-0.0197697	0.785497
AP3B1	AP-3 complex subunit beta-1	O00203-3;O00203;Q13367;Q13367-4	0.0646559	0.320635	0.0490746	0.448943	0.0409292	0.425595	-0.00425086	0.947386	0.00349821	0.924521	0.0115475	0.846129	-0.00103072	0.97471	0.0148603	0.748945
PSMD11	26S proteasome non-ATPase regulatory subunit 11	O00231;O00231-2	-0.0130119	0.723966	0.00585418	0.877643	-0.00458956	0.776642	-0.0395625	0.303518	0.0232807	0.0477839	0.0180811	0.352005	-0.0104052	0.360272	0.00532243	0.70121
PSMD12	26S proteasome non-ATPase regulatory subunit 12	O00232;O00232-2	-0.0119654	0.897088	0.00831816	0.917936	-0.0144178	0.723574	-0.00442318	0.956303	-0.0141829	0.59698	-0.0103884	0.83663	-0.0212563	0.416003	-0.0397067	0.28108
PSMD9	26S proteasome non-ATPase regulatory subunit 9	O00233-2;O00233	-0.00698911	0.929614	0.0325872	0.668698	0.0312308	0.552785	-0.0361355	0.635272	-0.018915	0.553098	-0.00343264	0.956063	-0.00514543	0.854361	0.0147474	0.697661
PGRMC1	Membrane-associated progesterone receptor component 1	O00264;O00264-2	0.0304596	0.667667	0.0183573	0.767958	0.0364118	0.328722	0.0249663	0.688455	0.0153133	0.511011	0.00528218	0.905733	0.01678	0.447854	0.000542574	0.985419
SUPT5H	Transcription elongation factor SPT5	O00267-2;O00267	-0.0422909	0.36823	0.0156472	0.697306	-0.0187634	0.337897	0.0252707	0.53095	-0.0355777	0.013276	-0.0183576	0.46887	-0.00029898	0.981364	0.00051459	0.975127
DFFA	DNA fragmentation factor subunit alpha	O00273;O00273-2	0.0443244	0.546993	0.0837431	0.209513	0.0514423	0.232092	0.03451	0.59997	0.000859431	0.972633	0.00826815	0.86214	-0.00113996	0.960587	0.0015082	0.961703
CLIC1	Chloride intracellular channel protein 1	O00299	0.00714983	0.841162	0.0258476	0.558602	0.0204459	0.248786	0.00793637	0.856999	-0.00662714	0.556287	-0.00952565	0.624484	-0.0146321	0.200195	0.00171131	0.892419
EIF3F	Eukaryotic translation initiation factor 3 subunit F	O00303	0.00677124	0.893249	0.0205048	0.73727	-0.0127083	0.604995	0.00954564	0.87578	-0.01229	0.444016	0.00369118	0.891209	-0.0173634	0.282476	0.00818621	0.651464
IPO5	Importin-5	O00410;O00410-3;O00410-2	0.00891592	0.786698	0.0343109	0.404026	0.00529785	0.744261	0.0323286	0.431342	0.0103303	0.354687	0.0126842	0.495272	-0.00433028	0.695858	0.00354068	0.784381
SAP18	Histone deacetylase complex subunit SAP18	O00422-2;O00422	-0.00721317	0.957789	0.0190172	0.889041	0.0154433	0.887327	0.0212727	0.875988	0.0228692	0.83353	0.0115741	0.930932	0.0251264	0.797049	0.0285309	0.834001
IGF2BP3	Insulin-like growth factor 2 mRNA-binding protein 3	O00425;O00425-2	-0.0288479	0.912276	-0.0548486	0.834142	-0.112185	0.570225	-0.123105	0.639012	0.112764	0.534543	0.0577358	0.835501	0.019621	0.908619	0.126929	0.528964
DNM1L	Dynamin-1-like protein	O00429-4;O00429-5;O00429-3;O00429-9;O00429-2;O00429;O00429-8;O00429-6;O00429-7	0.0402755	0.694819	0.0421682	0.655622	-0.00927797	0.853241	-0.0139399	0.882574	0.0190234	0.566973	0.0161301	0.78844	-0.00666691	0.836753	-0.00924327	0.832422
RTCA	RNA 3-terminal phosphate cyclase	O00442;O00442-2	0.013332	0.941187	0.0498933	0.78263	0.0809115	0.567596	0.0533461	0.768031	0.0677772	0.516462	-0.0055248	0.973559	0.00752658	0.937521	0.0271154	0.839454
PSMD14	26S proteasome non-ATPase regulatory subunit 14	O00487	0.0148325	0.855602	0.0646977	0.37512	0.0376667	0.39024	0.00521752	0.942498	0.044193	0.0989772	-0.0134469	0.806953	-0.0306737	0.233497	-0.0478888	0.209324
KPNA3	Importin subunit alpha-4	O00505	0.0247349	0.853001	0.049096	0.69966	0.0825882	0.364476	0.0013235	0.991689	0.0574299	0.210521	-0.0100301	0.917614	-0.0225662	0.603566	0.0350172	0.535743
PES1	Pescadillo homolog	O00541-2;O00541	-0.00757794	0.925342	0.0108326	0.892066	0.0507081	0.383078	0.0299812	0.707621	-0.0683629	0.0585119	-0.018138	0.785993	-0.0344952	0.237283	0.0228166	0.554885
NOP56	Nucleolar protein 56	O00567	0.00963378	0.936482	0.00108473	0.992357	0.043611	0.569283	0.0486235	0.668263	-0.00881119	0.862308	0.0169808	0.85879	0.0167434	0.709208	-0.00172998	0.978143
DDX3X;DDX3Y	ATP-dependent RNA helicase DDX3X;ATP-dependent RNA helicase DDX3Y	O00571-2;O00571;O15523-2;O15523;O15523-3;Q9NQI0-3	0.00617749	0.903035	0.00672843	0.909334	0.0207611	0.395186	0.00777593	0.8953	0.0357092	0.0439207	0.0239944	0.398488	0.0174364	0.309191	0.0424218	0.0335682
PPP6C	Serine/threonine-protein phosphatase 6 catalytic subunit;Serine/threonine-protein phosphatase 6 catalytic subunit, N-terminally processed	O00743-3;O00743;O00743-2	0.00491296	0.957607	0.0353163	0.701988	0.0392131	0.572532	0.0181619	0.843824	-0.000896979	0.983591	0.0154767	0.849119	0.0371057	0.336445	0.0183943	0.728676
MAN2B1	Lysosomal alpha-mannosidase;Lysosomal alpha-mannosidase A peptide;Lysosomal alpha-mannosidase B peptide;Lysosomal alpha-mannosidase C peptide;Lysosomal alpha-mannosidase D peptide;Lysosomal alpha-mannosidase E peptide	O00754-2;O00754	0.0595747	0.694075	0.0517766	0.721631	0.0235339	0.831861	0.0787141	0.588731	0.0329611	0.590988	0.0185974	0.875416	0.0115889	0.835143	0.0328757	0.659153
PDXK	Pyridoxal kinase	O00764;O00764-2;O00764-3	0.0153269	0.783957	0.0531899	0.30795	0.0104552	0.760991	-0.0314166	0.544143	0.0262805	0.22844	0.0279768	0.488831	0.0306824	0.131152	0.0252411	0.343634
ARID1A	AT-rich interactive domain-containing protein 1A	O14497;O14497-2;O14497-3	-0.00607517	0.966769	0.0053204	0.96712	-0.106341	0.177893	-0.00989184	0.938914	-0.0981307	0.135048	-0.0294097	0.80944	0.0102734	0.841838	-0.0670398	0.416947
COPE	Coatomer subunit epsilon	O14579-3;O14579;O14579-2	0.0077458	0.912519	0.00235291	0.970288	0.0155102	0.686793	-0.0174392	0.78267	-0.0230218	0.324511	-0.0227381	0.626188	-0.0399966	0.0690219	-0.0305162	0.31587
AP3D1	AP-3 complex subunit delta-1	O14617-4;O14617;O14617-5;O14617-3;O14617-2	0.00560849	0.941176	-0.00444772	0.952073	-0.0985824	0.0867011	-0.00820923	0.911677	0.005744	0.870163	-0.0620649	0.367246	-0.0108431	0.727386	-0.0578345	0.276778
TOR1A	Torsin-1A	O14656	0.00876365	0.935169	0.0110155	0.914861	0.0284921	0.695115	0.019103	0.852951	-0.0514848	0.297389	0.0257329	0.763414	0.000280145	0.994532	0.0374982	0.48931
ADAM10	Disintegrin and metalloproteinase domain-containing protein 10	O14672;O14672-2	-0.040042	0.825429	0.0189092	0.917009	0.0116514	0.931882	-0.0155941	0.931517	0.0190144	0.796761	-0.0142609	0.926226	-0.0894879	0.188681	0.0238903	0.790976
CDIPT	CDP-diacylglycerol--inositol 3-phosphatidyltransferase	O14735;O14735-3	0.0123488	0.891037	-0.000817311	0.992462	-0.0164586	0.792256	0.0181206	0.834166	-0.0100186	0.819846	-0.0127854	0.877898	0.0620634	0.113695	0.0399479	0.434622
PDCD5	Programmed cell death protein 5	O14737;O14737-2	0.0713082	0.653235	0.0165856	0.907697	-0.0551868	0.58741	0.0622227	0.664174	0.0394758	0.489933	0.0443149	0.665116	0.00820122	0.877433	0.0127472	0.859952
SLC9A3R1	Na(+)/H(+) exchange regulatory cofactor NHE-RF1	O14745;O14745-2	0.0156588	0.766954	0.0390122	0.404662	0.00391177	0.874934	0.0142646	0.759092	0.0216876	0.190087	0.0138286	0.643518	-0.0103231	0.518128	0.00824577	0.692705
TPP1	Tripeptidyl-peptidase 1	O14773-2;O14773	0.065227	0.58389	0.0401804	0.712255	0.0486583	0.527317	0.0841851	0.441904	-4.05843e-06	0.999919	0.0357223	0.607885	-0.00542745	0.882016	0.011013	0.822797
TCERG1	Transcription elongation regulator 1	O14776-2;O14776	-0.000808694	0.993921	-0.0435713	0.680553	-0.00493949	0.950318	0.0246171	0.815841	-0.0243005	0.659801	0.0277738	0.773129	0.0438994	0.355879	0.0343102	0.590236
POLR3A	DNA-directed RNA polymerase III subunit RPC1	O14802	0.0307685	0.62467	-0.0226065	0.718933	-0.033475	0.519387	0.0242738	0.699241	-0.0122294	0.827119	-0.0397812	0.53573	-0.0146858	0.762883	-0.062448	0.368506
PSMA7	Proteasome subunit alpha type-7	O14818;O14818-4;O14818-2;Q8TAA3-2;Q8TAA3-5;Q8TAA3	0.0202238	0.636762	0.0238915	0.628563	0.0216471	0.306656	0.0217239	0.659899	-0.0178857	0.200093	0.0112052	0.632533	0.000598168	0.965209	0.0176813	0.27347
SCAMP3	Secretory carrier-associated membrane protein 3	O14828;O14828-2	-0.0252641	0.734447	0.0181785	0.782759	0.0247121	0.498317	0.0049537	0.940061	-0.0212217	0.424994	0.0156073	0.739896	0.00854462	0.722771	0.0327368	0.293206
GIPC1	PDZ domain-containing protein GIPC1	O14908;O14908-2	0.0222177	0.902719	0.0269877	0.875556	-0.00967955	0.937387	0.016149	0.925327	-0.00467555	0.951796	0.0168687	0.908017	-0.0889804	0.199968	-0.0342136	0.744433
TIMM23	Mitochondrial import inner membrane translocase subunit Tim23	O14925	0.00251669	0.978525	0.0272792	0.761433	0.0217043	0.731211	0.0641122	0.477477	0.0133039	0.711087	0.00373907	0.958165	0.0180617	0.582288	0.0279982	0.520084
HAT1	Histone acetyltransferase type B catalytic subunit	O14929;O14929-2	0.0219804	0.739487	0.0176409	0.793806	0.00441323	0.88745	0.0104681	0.876686	-0.000643904	0.973603	0.00451675	0.895229	-0.00928844	0.633953	-0.0364729	0.169048
UBE2L6	Ubiquitin/ISG15-conjugating enzyme E2 L6	O14933-2;O14933	-0.140255	0.284496	0.0222018	0.863852	-0.123476	0.231641	0.0430968	0.739465	-0.0924081	0.302797	0.0975788	0.416014	0.0759677	0.282607	0.10529	0.218125
UQCRQ	Cytochrome b-c1 complex subunit 8	O14949	-0.0402423	0.850784	-0.0284947	0.894013	-0.122487	0.4999	0.0411404	0.847497	0.141033	0.428263	0.0963704	0.662361	0.158843	0.343991	0.140382	0.498318
MYL12A;MYL12B;MYL9	Myosin regulatory light chain 12A;Myosin regulatory light chain 12B;Myosin regulatory light polypeptide 9	P19105;O14950;P24844;P24844-2	0.0210861	0.546092	0.0412428	0.281451	-0.0419313	0.0183035	0.0204635	0.589584	0.0207449	0.0593695	0.0161777	0.370216	-0.0121431	0.257896	-0.0143402	0.284786
HGS	Hepatocyte growth factor-regulated tyrosine kinase substrate	O14964-2;O14964	0.0291924	0.847417	0.0880297	0.555796	-0.0165575	0.884911	0.0904606	0.54502	-0.0136784	0.831855	0.0175903	0.883379	-0.0236698	0.673857	0.01213	0.876
GAK	Cyclin-G-associated kinase	O14976-2;O14976	0.00912275	0.96355	-0.0201871	0.917742	-0.136849	0.372083	-0.0262324	0.893247	0.00707738	0.938674	-0.0571946	0.748558	-0.078183	0.341567	-0.00452926	0.969517
HNRNPDL	Heterogeneous nuclear ribonucleoprotein D-like	O14979-3;O14979-2;O14979	0.0136104	0.925627	0.0187275	0.889101	0.0379761	0.666439	0.0265477	0.843337	0.00385725	0.943314	0.0142549	0.889629	0.0194148	0.695093	0.0341039	0.59763
XPO1	Exportin-1	O14980	0.00211056	0.961916	0.0281838	0.522798	-0.00067539	0.972866	0.0113689	0.795848	0.0060623	0.644554	0.00427166	0.854679	0.00672565	0.608963	-0.0084207	0.615024
BTAF1	TATA-binding protein-associated factor 172	O14981;O14981-2	0.0679455	0.549329	0.0699121	0.537356	-0.0869921	0.356513	-0.0122326	0.913715	-0.0027505	0.960752	-0.0540001	0.567449	-0.0245728	0.615649	-0.0447448	0.581347
U2SURP	U2 snRNP-associated SURP motif-containing protein	O15042;O15042-2;O15042-3	-0.0223199	0.91401	0.031435	0.872374	-0.0298642	0.816785	0.0400924	0.837689	-0.019046	0.831464	0.0166462	0.920092	-0.0767305	0.332436	-0.0305412	0.794039
SETD1A	Histone-lysine N-methyltransferase SETD1A	O15047	-0.00334552	0.970819	0.0371145	0.685393	-0.0795753	0.298402	0.00937194	0.918387	-0.0292547	0.668927	-0.0184085	0.824612	0.0667203	0.258853	0.000395646	0.996309
PFAS	Phosphoribosylformylglycinamidine synthase	O15067	0.0069398	0.926857	0.0359975	0.651532	-0.0327528	0.351908	0.0228256	0.774303	0.0208979	0.39459	0.0217808	0.601944	-0.0125444	0.60755	0.0136706	0.648369
KIAA0391	Mitochondrial ribonuclease P protein 3	O15091-4;O15091-2;O15091	0.000224092	0.998068	0.0274794	0.766701	-0.0172658	0.817925	0.0177423	0.848003	0.0304368	0.646418	0.0213145	0.811226	-0.0146732	0.807373	0.0293844	0.724772
CHUK	Inhibitor of nuclear factor kappa-B kinase subunit alpha	O15111	0.07928	0.376431	0.0540588	0.544639	0.03456	0.625188	0.072079	0.420639	0.0969333	0.163437	0.0978857	0.299662	-0.0290906	0.653243	0.0715397	0.393732
FYB	FYN-binding protein	O15117;O15117-2;O15117-3	-0.0328647	0.817199	0.041085	0.752465	-0.0436175	0.576042	0.00299842	0.981617	-0.0604496	0.29924	-0.0203474	0.855701	-0.0381816	0.439791	-0.0355991	0.620488
NPC1	Niemann-Pick C1 protein	O15118-2;O15118	0.0230429	0.770543	0.0626732	0.430276	0.0697489	0.26297	0.0876186	0.273173	-0.00501269	0.934332	-0.0392624	0.60344	-0.0133982	0.803073	-0.0328074	0.690154
DEGS1	Sphingolipid delta(4)-desaturase DES1	O15121	0.016724	0.807942	0.0239247	0.728206	0.0741712	0.173224	0.0771531	0.26812	-0.00858163	0.889971	-0.0156706	0.825243	0.02357	0.661452	0.0333702	0.654089
SCAMP2	Secretory carrier-associated membrane protein 2	O15127	-0.0338476	0.676157	0.000320647	0.996466	0.00798567	0.842545	-0.0089677	0.901432	-0.0563415	0.0687291	-0.00550637	0.919585	-0.00187845	0.942562	0.00671055	0.846835
ARPC2	Actin-related protein 2/3 complex subunit 2	O15144	-0.00706337	0.926755	0.0163937	0.807003	-0.00377919	0.912309	0.0122831	0.854726	-0.000552469	0.982016	0.0264349	0.532087	0.0237299	0.315609	0.00713997	0.816341
ARPC3	Actin-related protein 2/3 complex subunit 3	O15145	0.156757	0.25246	0.154614	0.223693	0.102809	0.264068	0.11616	0.357344	-0.0360794	0.246501	-0.0987621	0.209053	-0.0622399	0.0458389	-0.0298797	0.460198
POLR1C	DNA-directed RNA polymerases I and III subunit RPAC1	O15160;O15160-2	-0.0300051	0.67513	0.0262642	0.678898	0.0060888	0.860411	0.004585	0.942287	-0.00748434	0.756345	-0.0139025	0.77212	-0.00907561	0.687148	0.0108027	0.71608
PGRMC2	Membrane-associated progesterone receptor component 2	O15173;O15173-2	0.0430731	0.623548	0.0894866	0.270811	0.0970197	0.0844194	0.062187	0.441066	-0.0258298	0.348477	-0.0116939	0.824422	-0.0123584	0.621207	-0.05468	0.149109
PFDN6	Prefoldin subunit 6	O15212	0.0602718	0.7006	0.0662282	0.672754	-0.027077	0.831326	0.0987623	0.529747	0.0462779	0.52102	-0.00830037	0.951392	0.0130117	0.842437	0.024053	0.789969
SURF4	Surfeit locus protein 4	O15260;O15260-2;O15260-3	0.00991426	0.893639	0.00172164	0.978826	-0.0164579	0.636773	0.00352147	0.956707	0.0103554	0.67078	-0.0225883	0.657819	0.0242917	0.300145	0.0406359	0.170506
SPTLC1	Serine palmitoyltransferase 1	O15269	0.000942386	0.987125	0.00631214	0.907203	0.0282489	0.425192	0.0484978	0.374441	0.00197667	0.929211	-0.00656023	0.883944	0.018413	0.366618	0.044334	0.0973587
SPTLC2	Serine palmitoyltransferase 2	O15270	-0.12445	0.304303	0.0119917	0.920261	0.0258815	0.763623	0.0422445	0.724673	-0.0899901	0.103385	-0.0913268	0.411963	-0.07624	0.0874215	0.0253477	0.660159
OGT	UDP-N-acetylglucosamine--peptide N-acetylglucosaminyltransferase 110 kDa subunit	O15294;O15294-3;O15294-2;O15294-4	0.019741	0.901127	-0.0063235	0.968251	-0.0334302	0.796043	0.0210648	0.894537	0.00516429	0.962527	0.0353124	0.814457	-0.00692169	0.94355	0.0836102	0.496932
SIVA1	Apoptosis regulatory protein Siva	O15304	0.00419254	0.977031	-0.0279476	0.847863	-0.0469347	0.694257	0.0493071	0.735223	0.00545573	0.955832	0.0797284	0.57492	0.043025	0.62275	0.023063	0.851314
PPM1G	Protein phosphatase 1G	O15355	0.00401804	0.940809	0.0169981	0.733102	-0.019135	0.431583	0.0144139	0.772381	-0.00774385	0.656023	-0.00187667	0.953463	-0.00651859	0.697579	0.0122831	0.568864
EIF3D	Eukaryotic translation initiation factor 3 subunit D	O15371;O15371-3;O15371-2	0.0148541	0.808134	0.0146406	0.797826	0.00427738	0.878642	0.0318665	0.578142	0.0216794	0.257525	0.00702917	0.84052	0.00698092	0.712028	0.0135962	0.57326
EIF3H	Eukaryotic translation initiation factor 3 subunit H	O15372	-0.0273371	0.801082	0.00801425	0.935539	0.00565936	0.923147	-0.0663766	0.504961	-0.0143905	0.742088	0.0268808	0.730112	0.0780819	0.0544804	-0.0091568	0.867105
HDAC3	Histone deacetylase 3	O15379;O15379-2	-0.00280417	0.973406	0.00941094	0.910928	0.0394221	0.555589	-0.0621909	0.462288	0.0251468	0.633218	0.0466509	0.555349	0.0292085	0.537945	0.0649919	0.292459
BCAT2	Branched-chain-amino-acid aminotransferase, mitochondrial	O15382-2;O15382	-0.0984838	0.520735	0.0721601	0.63727	0.041829	0.703392	-0.0156977	0.918115	-0.144523	0.0385436	-0.0860153	0.526927	-0.0673526	0.187407	0.00266543	0.968873
STX7	Syntaxin-7	O15400-2;O15400	-0.0077308	0.926978	0.0084979	0.91572	0.0349767	0.520895	0.0165684	0.836586	0.0184691	0.611545	0.0115747	0.870659	0.00428286	0.896037	-0.00627076	0.893673
YKT6	Synaptobrevin homolog YKT6	O15498;O15498-2	-0.0142885	0.893245	0.0452858	0.664516	0.0211015	0.774981	0.0545725	0.601568	-0.0185368	0.698397	0.0532857	0.50854	0.0597471	0.158808	0.0107589	0.851473
ARPC5	Actin-related protein 2/3 complex subunit 5	O15511;O15511-2	-0.0870398	0.52287	0.0428568	0.73196	-0.0641947	0.340174	0.0364168	0.770935	0.0127412	0.755528	0.0173449	0.811999	-0.00750372	0.853181	-0.00683642	0.898744
DHX15	Pre-mRNA-splicing factor ATP-dependent RNA helicase DHX15	O43143	0.0051489	0.918957	0.0416325	0.396972	-0.0156904	0.492354	0.0545792	0.269402	-0.00344465	0.81425	0.00338774	0.897345	0.00185462	0.899297	-0.00665245	0.722411
RNMT	mRNA cap guanine-N7 methyltransferase	O43148;O43148-2	0.0165473	0.905872	0.00319159	0.980454	-0.00400017	0.964072	0.0322107	0.804835	-0.0600283	0.29077	-0.023796	0.830014	-0.0285861	0.547853	-0.00758596	0.908911
ZZEF1	Zinc finger ZZ-type and EF-hand domain-containing protein 1	O43149	0.0252229	0.854806	0.00457945	0.973487	-0.0457429	0.684359	-0.0298852	0.828377	-0.00384521	0.956711	-0.0227719	0.847667	-0.111071	0.0878917	-0.116849	0.331773
TTI1	TELO2-interacting protein 1 homolog	O43156	-0.0334372	0.769049	0.0077518	0.945682	0.00176481	0.98391	0.0566001	0.619779	-0.0892186	0.124656	-0.0216512	0.830181	-0.0549856	0.22846	0.019554	0.752036
CYB5B	Cytochrome b5 type B	O43169	0.0125279	0.928823	0.0609396	0.624836	-0.0173984	0.81636	0.134894	0.283779	0.0526973	0.206956	0.00390253	0.961281	0.00327674	0.936375	0.0372626	0.470701
PRPF4	U4/U6 small nuclear ribonucleoprotein Prp4	O43172-2;O43172	0.102763	0.404895	0.101201	0.396942	0.101399	0.281684	0.127216	0.289061	0.104373	0.107351	0.0520589	0.629773	0.0359325	0.547395	0.0391274	0.627358
PHGDH	D-3-phosphoglycerate dehydrogenase	O43175	0.00152835	0.965798	0.0245676	0.682307	-0.0312407	0.117131	0.00016675	0.997779	-0.0193348	0.199581	-0.00227513	0.913683	-0.0343786	0.0276706	-0.0265423	0.0835189
PSMD3	26S proteasome non-ATPase regulatory subunit 3	O43242;O43242-2	0.0226817	0.58047	0.034473	0.482633	0.00135734	0.947025	0.0444692	0.366782	2.53048e-06	0.999847	-0.00652374	0.780013	-0.000344265	0.97925	0.012245	0.426415
PAPSS1	Bifunctional 3-phosphoadenosine 5-phosphosulfate synthase 1;Sulfate adenylyltransferase;Adenylyl-sulfate kinase	O43252	0.0300388	0.764616	0.0321947	0.71617	0.00995925	0.853291	0.0359271	0.685043	0.0104648	0.770057	0.0375844	0.548726	0.0161686	0.626098	-0.00747341	0.870797
ZW10	Centromere/kinetochore protein zw10 homolog	O43264;O43264-2	0.0161718	0.874212	0.0434704	0.656239	-0.00768262	0.912408	0.0216396	0.824367	-0.0654922	0.163964	0.0202376	0.801229	-0.0411063	0.284702	-0.0221968	0.693156
SART1	U4/U6.U5 tri-snRNP-associated protein 1	O43290	-0.00227955	0.962489	0.00570627	0.89777	-0.0115513	0.682298	-0.00596309	0.893198	-0.0128835	0.510107	0.0120007	0.743708	0.00218275	0.899766	0.0203743	0.383354
GPAA1	Glycosylphosphatidylinositol anchor attachment 1 protein	O43292;O43292-2	-0.0432692	0.717754	-0.0872099	0.468184	-0.040201	0.67673	0.0446223	0.709348	-0.0239865	0.748227	-0.0503187	0.624012	0.0312599	0.627667	-0.0331283	0.745893
HNRNPR	Heterogeneous nuclear ribonucleoprotein R	O43390;O43390-2;O43390-4;O43390-3	0.00309367	0.971809	0.0233317	0.788452	0.0457164	0.481086	0.050368	0.56352	-0.0119472	0.760546	0.0804275	0.198501	-0.0164122	0.631331	0.00580706	0.903758
PRPF3	U4/U6 small nuclear ribonucleoprotein Prp3	O43395	0.00282973	0.986618	0.0267253	0.874164	0.00413382	0.975677	0.0848039	0.616147	-0.00689146	0.962762	-0.00195579	0.990861	0.0631617	0.621674	0.0206916	0.908938
TXNL1	Thioredoxin-like protein 1	O43396	0.00655515	0.965627	-0.0431141	0.76516	-0.00659743	0.947549	0.00470073	0.973994	-0.00707205	0.923779	0.0777118	0.513211	0.00794034	0.901963	0.0243245	0.782551
TPD52L2	Tumor protein D54	O43399-2;O43399-4;O43399;O43399-3;O43399-5;O43399-7;O43399-6	-0.000607521	0.992259	0.0268768	0.629764	0.0280455	0.391804	0.0367517	0.510694	-0.0340868	0.130173	-0.0285955	0.526019	0.00660532	0.737765	0.00481467	0.855292
EMC8	ER membrane protein complex subunit 8	O43402	-0.0569885	0.536874	-0.057669	0.5312	0.0115203	0.852005	-0.000837176	0.992717	-0.0737187	0.13245	0.0229901	0.778997	0.0415756	0.290146	0.0361633	0.484919
FIBP	Acidic fibroblast growth factor intracellular-binding protein	O43427-2;O43427	-0.0254187	0.831128	0.000819415	0.994512	-0.0423833	0.634757	-0.0343637	0.773206	-0.069783	0.252428	0.0480675	0.621114	-0.0543181	0.272973	-0.00242319	0.97257
PPIH	Peptidyl-prolyl cis-trans isomerase H	O43447;O43447-2	-0.0116091	0.93628	0.0600476	0.642354	-0.0173961	0.814761	0.0511124	0.692432	-0.010688	0.799324	0.0170084	0.815815	-0.0275306	0.498726	-0.0189589	0.730343
AKR7A2	Aflatoxin B1 aldehyde reductase member 2	O43488	0.0546106	0.448035	0.0854259	0.189171	0.0364629	0.386109	0.0730063	0.259466	-0.01728	0.429477	-0.000684473	0.986521	-0.0292499	0.155874	-0.0463336	0.124208
EPB41L2	Band 4.1-like protein 2	O43491-4;O43491;O43491-3;O43491-2	-0.0404667	0.808621	0.0660253	0.670559	-0.121822	0.218546	-0.0073728	0.962041	-0.025858	0.716801	0.0158693	0.903171	-0.00163941	0.979058	-0.011486	0.896563
RAD51C	DNA repair protein RAD51 homolog 3	O43502;O43502-2	-0.0762577	0.429531	0.0223738	0.815601	-0.0192201	0.804442	-0.0380895	0.691681	-0.0302108	0.600251	0.00981477	0.909144	-0.0394597	0.426534	0.00198828	0.978112
DENR	Density-regulated protein	O43583	0.0996256	0.546605	0.139935	0.374343	0.118293	0.329537	0.0186481	0.904975	-0.0362804	0.486696	-0.043866	0.694814	-0.0468522	0.312164	-0.0482082	0.483879
XPOT	Exportin-T	O43592	0.0124412	0.90153	0.0299001	0.733414	-0.0335596	0.497269	-0.00475412	0.95676	-0.0326079	0.339128	5.65377e-06	0.999927	-0.0395506	0.205071	-0.0232286	0.588921
DNPH1	2-deoxynucleoside 5-phosphate N-hydrolase 1	O43598;O43598-2	0.0533315	0.762161	0.0367248	0.813641	-0.0589497	0.558326	0.0451523	0.772016	0.0588523	0.291074	0.0249903	0.809103	-0.0137697	0.799417	-0.0215673	0.777595
TIMM44	Mitochondrial import inner membrane translocase subunit TIM44	O43615	-0.0317747	0.548769	-0.012362	0.786264	-0.0334534	0.150472	-0.0171786	0.706513	-0.0175493	0.277149	-0.0299411	0.359636	-0.0377936	0.0191941	-0.0112298	0.582511
TRAPPC3	Trafficking protein particle complex subunit 3	O43617-2;O43617	0.0250994	0.7057	0.049012	0.410903	0.0120522	0.743792	0.0567333	0.342346	0.023055	0.323458	0.0355559	0.39012	0.0297077	0.179329	0.0319557	0.262827
RGS10	Regulator of G-protein signaling 10	O43665-2;O43665-1;O43665	0.00573406	0.955692	0.0304831	0.767917	0.0086737	0.9166	0.0556432	0.59092	0.00294735	0.962456	-0.0180861	0.843602	0.0138444	0.802205	-0.00671732	0.935498
ZNF207	BUB3-interacting and GLEBS motif-containing protein ZNF207	O43670-2;O43670;O43670-4;O43670-3	0.0176975	0.872918	0.0213008	0.826115	-0.00582873	0.912675	0.0193334	0.841939	-0.0120477	0.752146	0.00741718	0.915982	-0.00685969	0.845379	0.0183509	0.690221
NDUFA2	NADH dehydrogenase [ubiquinone] 1 alpha subcomplex subunit 2	O43678;O43678-2	0.0995398	0.623058	0.0722638	0.708319	0.026209	0.862937	0.120012	0.53547	-0.0123101	0.872202	0.0219184	0.876613	-0.0299948	0.655691	0.0130603	0.887325
ASNA1	ATPase ASNA1	O43681	-0.0243703	0.77929	0.0464246	0.555745	0.0142082	0.754905	0.015671	0.841841	-0.00527409	0.861391	0.00307836	0.957087	-0.0208392	0.459445	0.00530612	0.887524
BUB3	Mitotic checkpoint protein BUB3	O43684-2;O43684	0.00827807	0.892774	0.0331854	0.607482	0.00803164	0.777347	0.0133472	0.835939	-0.0260012	0.158638	0.00377879	0.9045	-0.00751913	0.677601	0.00450102	0.835974
ACTN4	Alpha-actinin-4	O43707;O43707-2;O43707-3	-0.015301	0.818113	0.0310597	0.603812	0.0258448	0.459096	0.0335417	0.575393	-0.0582467	0.0212135	-0.0122602	0.78259	-0.000217298	0.991677	-0.0040568	0.885749
HTATSF1	HIV Tat-specific factor 1	O43719	0.0554883	0.65758	0.030841	0.789909	0.0263853	0.749256	0.0393607	0.733957	-0.0657127	0.15088	-0.00695943	0.932888	-0.0531104	0.17015	-0.0372978	0.504099
AP1G1	AP-1 complex subunit gamma-1	O43747;O43747-2	0.0130253	0.752991	0.0369353	0.311118	0.016064	0.426951	0.0369657	0.310728	0.00593782	0.648334	0.0156006	0.507275	0.00439083	0.723831	0.003026	0.854375
SYNGR2	Synaptogyrin-2	O43760;O43760-2	0.0054744	0.955438	0.0159005	0.854794	0.0366105	0.476356	0.015465	0.858727	-0.0135981	0.667669	0.000836658	0.98868	-0.0379814	0.204528	0.0241163	0.525239
SGTA	Small glutamine-rich tetratricopeptide repeat-containing protein alpha	O43765	-0.0393823	0.643605	0.0407545	0.632147	0.0306626	0.64691	0.0486289	0.568265	0.0205236	0.655954	0.0384217	0.618822	0.0250466	0.543112	0.0359046	0.521408
SLC25A20	Mitochondrial carnitine/acylcarnitine carrier protein	O43772	0.0807799	0.689126	0.0548822	0.782346	0.111205	0.47704	0.139876	0.483327	0.0872221	0.391483	0.0300068	0.866168	0.0728712	0.44301	0.107484	0.349108
NARS	Asparagine--tRNA ligase, cytoplasmic	O43776;O43776-2	0.00126522	0.981125	0.0162307	0.729327	0.0102137	0.675102	0.0284301	0.54551	0.00789327	0.648494	0.0162273	0.603096	0.0173538	0.300016	0.0269241	0.209367
MYO1B	Unconventional myosin-Ib	O43795-2;O43795	0.0196109	0.869444	0.0445842	0.708966	0.000906215	0.992193	0.0389434	0.744321	-0.0610499	0.287581	-0.0206914	0.843277	0.0219405	0.638791	-0.0126242	0.855191
SLC25A17	Peroxisomal membrane protein PMP34	O43808	-0.0457878	0.572081	-0.0118176	0.883694	-0.0184711	0.777782	0.0441532	0.585789	-0.0504942	0.356937	-0.0225304	0.753916	0.0302071	0.507946	0.00701853	0.915541
NUDT21	Cleavage and polyadenylation specificity factor subunit 5	O43809	0.00370365	0.970923	0.0341336	0.699918	0.00671209	0.888379	-0.00822235	0.925915	-0.0319406	0.304297	0.00306128	0.955143	-0.036034	0.21745	0.00305523	0.935133
LANCL1	LanC-like protein 1	O43813	-0.0025697	0.977452	-0.0118563	0.880751	-0.0288279	0.504842	-0.105224	0.191097	0.0105159	0.730181	0.00425362	0.941846	-0.00625836	0.828094	-0.0119863	0.762901
STRN	Striatin	O43815;O43815-2	0.0260903	0.810332	0.0266951	0.806028	-0.0375088	0.671788	0.0287929	0.791147	0.0564454	0.43609	0.0633255	0.545855	0.0203652	0.758118	0.012813	0.892663
AKAP8	A-kinase anchor protein 8	O43823	0.0153142	0.886478	-0.0315715	0.768674	-0.0499188	0.563341	-0.0258969	0.809307	0.0680142	0.303631	-0.0430651	0.646748	0.0536608	0.378243	0.0279677	0.739666
IDH3B	Isocitrate dehydrogenase [NAD] subunit beta, mitochondrial	O43837;O43837-2;O43837-3	0.0703929	0.539805	0.0451762	0.664628	0.0139335	0.849111	0.0398032	0.702356	0.0536684	0.166631	0.0232186	0.751496	-0.0493984	0.182728	0.0400707	0.396795
NRD1	Nardilysin	O43847;O43847-2	0.0711015	0.669732	0.063095	0.685163	-0.0392251	0.737381	0.0608519	0.695751	0.0788493	0.254403	0.0501576	0.692043	0.0307573	0.632648	0.041857	0.622423
AHCYL1	Putative adenosylhomocysteinase 2	O43865;O43865-2	0.00170976	0.981594	0.0764047	0.307967	0.0491944	0.401253	0.0817778	0.275953	-0.0256514	0.634187	-0.0278744	0.694344	-0.0307806	0.510577	-0.0429285	0.562557
ORC5	Origin recognition complex subunit 5	O43913;O43913-2	-0.0531811	0.549492	0.0372207	0.674692	-0.0135873	0.848093	0.0014516	0.986915	-0.0198763	0.718454	-0.0536928	0.478571	-0.0162712	0.732932	0.0229008	0.732727
PDE6D	Retinal rod rhodopsin-sensitive cGMP 3,5-cyclic phosphodiesterase subunit delta	O43924	0.0578765	0.542019	0.0800462	0.400737	0.000901174	0.990546	0.0768768	0.419376	0.0867537	0.0856434	0.0519003	0.542899	0.0105458	0.817584	0.0261613	0.680522
RAD21	Double-strand-break repair protein rad21 homolog	O60216;Q9H4I0-2;Q9H4I0	0.0311899	0.718052	0.0570082	0.510665	0.00709194	0.918448	0.0364592	0.673137	0.034324	0.567596	0.0703285	0.409459	0.0316453	0.560451	0.0355817	0.634086
TIMM8A	Mitochondrial import inner membrane translocase subunit Tim8 A	O60220	0.051641	0.625001	0.0593694	0.574482	0.0292281	0.726962	0.0861142	0.417145	0.0257038	0.749857	0.0329996	0.759069	-0.00574247	0.937164	0.0328097	0.743967
DHX16	Putative pre-mRNA-splicing factor ATP-dependent RNA helicase DHX16	O60231	-0.0326305	0.693531	0.0141341	0.844375	-0.0548434	0.155902	-0.0244815	0.73406	-0.0467921	0.107057	-0.0121123	0.81832	-0.0277645	0.278966	-0.0451584	0.226598
SSSCA1	Sjoegren syndrome/scleroderma autoantigen 1	O60232	-0.010955	0.958409	-0.000581316	0.99769	0.0274394	0.840356	-0.0112606	0.955287	-0.0255878	0.782286	0.0343443	0.83259	-0.0980782	0.227882	-0.054494	0.673556
MED14	Mediator of RNA polymerase II transcription subunit 14	O60244	0.060516	0.626597	0.0182861	0.882854	-0.00583783	0.953619	0.0430682	0.728829	-0.0702065	0.531723	-0.0487304	0.690577	0.00218886	0.980512	-0.00553647	0.966334
PRPSAP2	Phosphoribosyl pyrophosphate synthase-associated protein 2	O60256;O60256-3;O60256-4;O60256-2	0.00810024	0.936967	0.0607249	0.512307	0.00502292	0.929857	0.0157422	0.864539	-0.0018128	0.956452	0.0243054	0.676206	-0.0132767	0.670237	-0.00332137	0.937129
SMARCA5;SMARCA1	SWI/SNF-related matrix-associated actin-dependent regulator of chromatin subfamily A member 5;Probable global transcription activator SNF2L1	O60264;P28370-2;P28370	0.0199346	0.936123	0.00632631	0.979708	-0.0632778	0.753841	-0.0166104	0.946756	0.0138151	0.92171	0.0479996	0.832961	0.0648582	0.604632	0.0245479	0.887957
SPAG9	C-Jun-amino-terminal kinase-interacting protein 4	O60271-5;O60271-3;O60271-4;O60271-2;O60271;O60271-9;Q9UPT6;Q9UPT6-2	0.0708037	0.546421	0.055955	0.633118	-0.0822397	0.418719	0.0947072	0.421228	0.0216289	0.821322	-0.0169683	0.883739	0.0108621	0.899572	-0.000212786	0.998639
URB1	Nucleolar pre-ribosomal-associated protein 1	O60287	-0.0755968	0.561996	-0.0346526	0.789801	-0.097834	0.299211	-0.0800899	0.539166	-0.0160457	0.84759	-0.0916718	0.451085	0.0191687	0.790667	-0.0595106	0.629863
LCMT2	tRNA wybutosine-synthesizing protein 4	O60294	-0.00492954	0.964506	0.0230183	0.835466	-0.0292466	0.745595	0.00188847	0.986399	-0.0703928	0.268084	-0.0623025	0.502671	-0.123801	0.025047	-0.111446	0.25683
AQR	Intron-binding protein aquarius	O60306	0.000406205	0.997441	-0.0445045	0.725605	-0.00928236	0.925409	-0.0670355	0.59765	0.0473521	0.509615	-0.0318105	0.77699	-0.00536033	0.9344	0.0259486	0.774973
OPA1	Dynamin-like 120 kDa protein, mitochondrial;Dynamin-like 120 kDa protein, form S1	O60313-9;O60313-2;O60313-10;O60313-13;O60313;O60313-11	0.0547231	0.625156	-0.0554037	0.613945	0.0219156	0.798065	0.0316346	0.772916	-0.0754009	0.149181	-0.0346416	0.714505	-0.016697	0.686712	-0.0360268	0.580116
KIF1B	Kinesin-like protein KIF1B	O60333-2;O60333;O60333-4	0.00630243	0.947871	0.00262518	0.978273	-0.0192143	0.805981	0.0153108	0.87383	-0.0302034	0.695991	0.0184671	0.844337	0.0310514	0.636737	-0.0339829	0.733072
KDM1A	Lysine-specific histone demethylase 1A	O60341;O60341-2	-0.0220982	0.688024	0.0227006	0.641528	-0.0280469	0.306794	0.0246662	0.613091	-0.0273514	0.165578	-0.0147928	0.696423	0.00529652	0.762597	-0.01233	0.610464
TBC1D4	TBC1 domain family member 4	O60343-2;O60343-3;O60343;O60343-4;O60343-5	-0.0129223	0.934833	-0.0269014	0.860907	-0.0833146	0.454734	-0.0918804	0.55093	-0.021105	0.773435	0.0406282	0.750049	-0.0591917	0.354234	-0.0381852	0.700942
ACSL4	Long-chain-fatty-acid--CoA ligase 4	O60488-2;O60488	-0.0471986	0.727605	-0.00880274	0.948139	-0.052699	0.613669	0.00280743	0.983449	-0.0150507	0.827737	-0.019499	0.875094	-0.0147574	0.804722	-0.0514395	0.60936
SNX3	Sorting nexin-3	O60493-2;O60493-4;O60493;O60493-3	0.0171045	0.849863	0.0496339	0.548458	-0.0137908	0.797989	0.0247945	0.763692	0.00511205	0.880262	0.0345253	0.567878	0.0202803	0.513931	-0.0652111	0.191683
DOK2	Docking protein 2	O60496	-0.000197318	0.998883	0.0288353	0.837961	0.0395733	0.723802	0.0821288	0.561499	-0.00565265	0.94342	-0.0526924	0.657436	0.0284503	0.683112	-0.0167203	0.876339
SYNCRIP	Heterogeneous nuclear ribonucleoprotein Q	O60506-4;O60506-3;O60506-2;O60506;O60506-5	0.00560473	0.927929	0.0109391	0.839456	-0.00454472	0.875851	0.022229	0.680992	0.00442337	0.832031	0.00812684	0.835055	0.0110231	0.57562	0.0209406	0.41504
GMDS	GDP-mannose 4,6 dehydratase	O60547-2;O60547	-0.0159339	0.857822	0.0390267	0.623	-0.00263279	0.953454	-0.0241754	0.760355	-0.0340273	0.263889	0.00186222	0.972745	-0.0422165	0.130969	-0.0481619	0.234934
CCNT1	Cyclin-T1	O60563;O60563-2	0.0231983	0.820352	0.0106752	0.916736	-0.0108553	0.89529	-0.00383534	0.970034	0.00682715	0.927519	-0.0398996	0.669169	-0.0032208	0.961558	-0.00930007	0.925184
DIAPH1	Protein diaphanous homolog 1	O60610-2;O60610-3;O60610	-0.00207973	0.962105	0.0624562	0.222546	-0.0538979	0.0137007	0.00284753	0.954934	-0.0125605	0.381842	0.00700556	0.775648	0.0057399	0.687509	-0.00031452	0.985435
PLIN3	Perilipin-3	O60664-4;O60664-3;O60664;O60664-2	-0.0331536	0.459579	0.0169256	0.671538	-0.00863697	0.696064	0.0144991	0.716283	-0.0284509	0.0711613	-6.66156e-05	0.998101	0.00645245	0.643446	-0.00523179	0.780918
UGDH	UDP-glucose 6-dehydrogenase	O60701;O60701-2;O60701-3	0.0639384	0.577134	0.0831121	0.469601	0.104252	0.250506	0.0816478	0.477378	-0.0262253	0.665846	-0.0642206	0.504237	-0.0348626	0.502743	-0.0755627	0.415836
LPXN	Leupaxin	O60711;O60711-2	-0.0309259	0.71358	0.0452058	0.59083	0.00751168	0.899726	0.0503422	0.549655	-0.00798881	0.821406	-0.000824915	0.990567	-0.0399371	0.210582	0.0184894	0.663506
EIF1B;EIF1	Eukaryotic translation initiation factor 1b;Eukaryotic translation initiation factor 1	O60739;P41567	0.133696	0.46854	0.13504	0.464129	0.00901274	0.951467	0.075555	0.680918	0.126857	0.416342	0.147048	0.491433	0.0809383	0.582148	0.0273413	0.894325
SNX2	Sorting nexin-2	O60749;O60749-2	0.00906999	0.877751	0.0117857	0.820333	-0.0304879	0.268855	0.00567922	0.912815	0.0447511	0.0252187	0.00947198	0.795471	-0.0091541	0.624984	0.0289039	0.23294
DPM1	Dolichol-phosphate mannosyltransferase subunit 1	O60762	0.00212197	0.982178	0.0673418	0.455581	0.0872184	0.157638	0.0739981	0.41285	0.00702161	0.825097	-0.0277925	0.684203	0.022705	0.446951	0.0327105	0.394709
USO1	General vesicular transport factor p115	O60763;O60763-2	0.0210144	0.648778	0.028785	0.497763	-0.0066257	0.757569	0.0357019	0.401619	0.00707462	0.626861	0.0116438	0.657499	-0.00291629	0.83719	-0.0156416	0.418745
MRPS14	28S ribosomal protein S14, mitochondrial	O60783	0.0291051	0.812301	0.0208413	0.861562	-0.0172098	0.849876	0.0326733	0.784654	0.0393604	0.482656	0.0854474	0.353682	0.0160884	0.751016	0.0241642	0.728273
HIST1H2BL;HIST1H2BM;HIST1H2BN;HIST1H2BH;HIST2H2BF;HIST2H2BE;HIST1H2BC;HIST1H2BD;H2BFS;HIST1H2BB;HIST1H2BO;HIST1H2BJ;HIST1H2BK;HIST3H2BB;HIST1H2BA	Histone H2B type 1-L;Histone H2B type 1-M;Histone H2B type 1-N;Histone H2B type 1-H;Histone H2B type 2-F;Histone H2B type 2-E;Histone H2B type 1-C/E/F/G/I;Histone H2B type 1-D;Histone H2B type F-S;Histone H2B type 1-B;Histone H2B type 1-O;Histone H2B type 1-J;Histone H2B type 1-K;Histone H2B type 3-B;Histone H2B type 1-A	Q99880;Q99879;Q99877;Q93079;Q5QNW6;Q16778;P62807;P58876;P57053;P33778;P23527;P06899;O60814;Q5QNW6-2;Q8N257;Q96A08	0.045134	0.743925	0.0825611	0.570055	0.0830878	0.235819	0.0636079	0.661242	0.0242603	0.527194	0.0116107	0.857238	0.031115	0.418671	0.0267216	0.53566
NA	NA	NA	0.0381252	0.693764	-0.0179044	0.853109	-0.0577167	0.47009	0.00949776	0.921738	-0.0352731	0.543771	0.0438705	0.622751	0.0113139	0.818384	-0.0762319	0.377122
PRAF2	PRA1 family protein 2	O60831	0.0381264	0.557422	0.0576444	0.329226	0.0327752	0.396446	0.0834653	0.162271	0.0154475	0.479155	0.0117392	0.776606	0.00990827	0.626802	0.0201974	0.453638
EIF5B	Eukaryotic translation initiation factor 5B	O60841	0.0450621	0.738918	0.0815797	0.517586	0.00205324	0.981662	0.0926097	0.463185	-0.117712	0.0106772	-0.0963445	0.320489	-0.114972	0.00298547	-0.134231	0.0386982
EDF1	Endothelial differentiation-related factor 1	O60869-2;O60869-3;O60869	-0.0246195	0.926861	0.00965036	0.971295	-0.00559259	0.979365	0.0695601	0.795485	0.00713987	0.965308	0.0725075	0.774209	-0.0141086	0.922709	0.0241753	0.905293
DIAPH2	Protein diaphanous homolog 2	O60879-2;O60879-3;O60879	0.0608091	0.266251	0.0585188	0.284215	0.0517486	0.228415	0.0580993	0.287598	0.0577613	0.217392	-0.0148755	0.790748	-0.0297605	0.489087	-0.0135674	0.824833
SH2D1A	SH2 domain-containing protein 1A	O60880;O60880-3;O60880-6;O60880-2;O60880-5;O60880-4	-0.128671	0.580041	0.120256	0.60491	-0.0495809	0.780469	0.161236	0.488892	0.030298	0.662864	0.00339212	0.980036	-0.129872	0.0623926	-0.11473	0.32724
DNAJA2	DnaJ homolog subfamily A member 2	O60884	-0.0195672	0.802522	0.00295568	0.966073	-0.0171947	0.661702	-0.0425447	0.541988	0.0418262	0.155039	0.0670929	0.163266	0.0298524	0.281548	0.0388756	0.276695
CUTA	Protein CutA	O60888-3;O60888;O60888-2	-0.039458	0.874449	0.0588314	0.80603	0.0166362	0.914021	0.0692112	0.772732	0.0199653	0.815838	-0.0190907	0.915887	-0.104403	0.207382	0.00263946	0.98081
PFDN1	Prefoldin subunit 1	O60925	-0.050091	0.526558	-0.0172721	0.826503	0.0104358	0.852636	0.0679076	0.392296	0.0120486	0.693117	0.00582183	0.922722	0.00386756	0.889754	-0.042962	0.313305
PPP1R11	Protein phosphatase 1 regulatory subunit 11	O60927	-0.0167916	0.82874	0.0174731	0.821912	0.0379279	0.52024	0.046541	0.550128	-0.0206519	0.467281	-0.0100428	0.858114	-0.0394478	0.125144	-0.0578951	0.146139
ABCB7	ATP-binding cassette sub-family B member 7, mitochondrial	O75027-3;O75027;O75027-2	-0.0380159	0.813245	0.00554993	0.972471	-0.0625056	0.629974	-0.0176091	0.912822	-0.0581158	0.503995	-0.0429564	0.755403	-0.00303634	0.966093	0.00245532	0.981238
NA	NA	NA	-0.0305187	0.787355	0.0125295	0.911761	-0.061524	0.510532	-0.0603536	0.594557	0.0363126	0.707514	0.0461974	0.684843	0.0428897	0.62201	-0.00876376	0.942711
WDR1	WD repeat-containing protein 1	O75083;O75083-3	0.0288374	0.713713	0.0371929	0.681252	-0.0140383	0.720302	0.0268161	0.766915	0.0212485	0.427376	-0.00625901	0.896738	0.0165798	0.534642	0.0131548	0.682611
ROCK2	Rho-associated protein kinase 2	O75116;Q13464	0.0603098	0.746637	-0.00438921	0.98122	0.055504	0.705076	0.19919	0.2912	0.116469	0.465034	-0.0479347	0.804866	0.0921539	0.53753	0.139911	0.436219
CLASP2	CLIP-associating protein 2	O75122-3;O75122;O75122-2	-5.05277e-05	0.999834	0.0368482	0.870003	-0.0807219	0.594814	0.00247816	0.991216	0.101078	0.479659	0.105466	0.641311	0.0275005	0.8376	0.0911113	0.581023
CPNE3	Copine-3	O75131;Q9HCH3-2;Q96FN4-2;Q96FN4;Q8IYJ1;Q96A23;O95741;Q9UBL6-2;Q86YQ8;Q96A23-2;Q9HCH3;O95741-2;Q9UBL6	0.0508246	0.675102	0.0846494	0.470337	0.0746654	0.398153	0.0949322	0.418819	0.00948118	0.841953	0.00954084	0.918099	0.0634976	0.145176	-0.0477262	0.48411
HIP1R	Huntingtin-interacting protein 1-related protein	O75146;O75146-2	0.014441	0.954459	0.251245	0.325454	-0.0435266	0.829465	0.197296	0.438206	0.0184284	0.93522	0.0599485	0.817307	0.185766	0.350719	0.085407	0.741942
ZC3H11A	Zinc finger CCCH domain-containing protein 11A	O75152;P0DQW0;A0A1B0GTU1	0.0332469	0.814157	0.0100106	0.942122	-0.00262991	0.980026	0.0401862	0.770894	0.00331076	0.957228	-0.0185149	0.880352	-0.0573907	0.298099	-0.0147554	0.855391
CLUH	Clustered mitochondria protein homolog	O75153	0.0200336	0.86579	0.011306	0.913571	-0.0208771	0.71404	0.0139193	0.893709	0.0100991	0.784293	0.0012274	0.986	-0.0410977	0.254505	0.0106531	0.818726
DNAJC13	DnaJ homolog subfamily C member 13	O75165	0.0293013	0.708628	-0.00468942	0.945638	-0.0233103	0.575837	-0.0221307	0.747872	0.0531801	0.0884679	-0.00749988	0.907368	0.0468361	0.110413	-0.0620317	0.187248
CNOT3	CCR4-NOT transcription complex subunit 3	O75175	-0.00113904	0.99196	0.0945219	0.40654	0.0204343	0.821029	0.0381087	0.736332	0.0222167	0.782379	0.050605	0.648747	0.0443996	0.539564	0.0296217	0.768562
ANKRD17	Ankyrin repeat domain-containing protein 17	O75179-6;O75179-2;O75179;O75179-7;O75179-4;O75179-5;O75179-3	0.00956262	0.948713	0.0202168	0.891756	-0.0790117	0.499785	-0.0097698	0.947559	0.012851	0.868578	-0.0247538	0.85372	-0.0481331	0.486278	-0.0608268	0.609495
DNAJB6	DnaJ homolog subfamily B member 6	O75190-3;O75190;O75190-2;O75190-4	0.00256241	0.982046	0.0231573	0.838552	0.0345176	0.686016	-0.0274538	0.809165	-0.0639938	0.275358	0.038128	0.692427	0.0180195	0.704064	0.0675051	0.269175
NDUFS7	NADH dehydrogenase [ubiquinone] iron-sulfur protein 7, mitochondrial	O75251-2;O75251	0.123631	0.270268	0.144212	0.199464	0.128589	0.141705	0.153352	0.17341	-0.0259746	0.603119	-0.0159985	0.867384	-0.00671338	0.875009	0.011137	0.851878
NDUFS2	NADH dehydrogenase [ubiquinone] iron-sulfur protein 2, mitochondrial	O75306;O75306-2	-0.0335018	0.544784	-0.00562356	0.90593	-0.0223505	0.34426	-0.013983	0.769054	-0.023607	0.169074	0.0152577	0.598926	0.0124306	0.437976	0.00257798	0.901298
ZPR1	Zinc finger protein ZPR1	O75312	0.0170835	0.78541	0.0281435	0.629573	0.0257325	0.513112	0.0266725	0.647504	-0.00240165	0.921848	0.00454667	0.924157	0.00110651	0.959845	0.00230058	0.939658
GBAS	Protein NipSnap homolog 2	O75323-2;O75323	0.0417901	0.87544	0.141307	0.59364	0.119809	0.556349	0.126357	0.63307	0.0770071	0.461558	0.072028	0.69079	-0.00616544	0.949957	0.0753986	0.541447
PDCD6	Programmed cell death protein 6	O75340;O75340-2;O75340-3	0.0251801	0.837089	0.0300496	0.792709	-0.0627114	0.442075	-0.00802292	0.944025	0.0614464	0.197353	0.0437572	0.614716	0.0441443	0.323475	0.0337575	0.56492
TBCA	Tubulin-specific chaperone A	O75347;O75347-2	0.0360807	0.564924	0.0422286	0.512733	-0.0410301	0.186209	0.0221404	0.730586	0.0304595	0.123292	0.0306293	0.346921	0.0156942	0.418504	0.0126689	0.594165
ATP6V1G1	V-type proton ATPase subunit G 1	O75348	0.0683286	0.649024	0.0648928	0.637451	-0.0422862	0.671992	0.0906687	0.511199	0.0775837	0.169419	0.0791959	0.398972	-0.0199502	0.705851	0.0407359	0.557253
VPS4B	Vacuolar protein sorting-associated protein 4B	O75351	0.0135373	0.93973	0.00803801	0.960013	-0.000994127	0.99198	0.0550771	0.731508	-0.0980067	0.190894	-0.0424567	0.769873	-0.0172057	0.772292	0.000627544	0.99384
SH3BGRL	SH3 domain-binding glutamic acid-rich-like protein	O75368	0.0349843	0.812163	0.02356	0.872811	-0.0971991	0.424178	0.0988538	0.50371	0.00104219	0.987016	0.0065851	0.957086	-0.0747924	0.192622	0.00580472	0.942061
FLNB	Filamin-B	O75369-2;O75369-9;O75369;O75369-8;O75369-7;O75369-6;O75369-3;O75369-5;O75369-4	0.0085493	0.830805	0.0158243	0.800569	-0.0639763	0.00640646	0.00533662	0.932069	-0.00920009	0.571999	0.00235049	0.930976	0.0356802	0.0360608	-0.012819	0.498055
NCOR1	Nuclear receptor corepressor 1	O75376;O75376-2;O75376-3	-0.0314243	0.858148	-0.0155331	0.928907	-0.200093	0.144497	-0.0830886	0.633983	-0.00450685	0.960229	-0.0854825	0.597183	-0.0200312	0.799756	-0.131411	0.421513
CS	Citrate synthase, mitochondrial	O75390	-0.0118102	0.800319	0.00835415	0.877339	-0.00459573	0.830158	-0.00458443	0.93249	0.00372588	0.797601	0.02169	0.364075	-0.0105014	0.471951	-0.00545476	0.751404
SEC22B	Vesicle-trafficking protein SEC22b	O75396	0.0153509	0.649305	0.0345695	0.305364	0.0196749	0.213685	-0.0054462	0.870305	-0.0056949	0.57458	0.00835772	0.642089	-0.0125985	0.220215	0.00410402	0.746541
VPS26A	Vacuolar protein sorting-associated protein 26A	O75436;O75436-2	0.0367233	0.60049	0.0372477	0.546739	0.0214394	0.549688	0.0476034	0.442295	-0.007183	0.753173	0.0178786	0.659777	-0.0173186	0.419459	0.0200572	0.470709
NDUFB1	NADH dehydrogenase [ubiquinone] 1 beta subcomplex subunit 1	O75438	0.0454743	0.760199	0.00268851	0.985589	0.0374682	0.751179	0.0761325	0.609997	0.0621006	0.568467	0.065702	0.663048	-0.0610328	0.550038	0.0744098	0.564154
PMPCB	Mitochondrial-processing peptidase subunit beta	O75439	0.00367042	0.959183	0.021102	0.737261	-0.019061	0.563065	-0.00545151	0.930857	-0.00563778	0.801915	0.00244925	0.952925	-0.0108189	0.614499	0.00192856	0.945659
MED24	Mediator of RNA polymerase II transcription subunit 24	O75448-2;O75448	-0.0207888	0.81153	0.0485148	0.57891	-0.0134886	0.847991	-0.0380279	0.66315	0.0245852	0.641063	0.0525235	0.519655	-0.0118148	0.802583	0.0212998	0.749419
ERLIN1	Erlin-1	O75477	-0.0495354	0.614961	-0.0128046	0.896287	0.0866863	0.268494	-0.00528928	0.957051	-0.115231	0.0448888	-0.022434	0.79151	-0.0426545	0.311456	-0.0813671	0.289449
NDUFS3	NADH dehydrogenase [ubiquinone] iron-sulfur protein 3, mitochondrial	O75489;O75489-2	-0.0141486	0.779347	0.00825765	0.851716	0.00548479	0.802884	0.0110684	0.802215	0.00128031	0.93242	0.0152136	0.570907	-0.0167618	0.26161	0.0210759	0.263567
SRSF10;SRSF12	Serine/arginine-rich splicing factor 10;Serine/arginine-rich splicing factor 12	O75494-5;O75494-4;O75494-6;O75494-3;O75494-2;O75494;Q8WXF0	-0.0223574	0.88777	-0.0742332	0.640082	0.00581225	0.961605	-0.0505807	0.749725	0.0454739	0.571213	0.028027	0.847081	0.00451963	0.950493	0.0147017	0.886612
SF3B1	Splicing factor 3B subunit 1	O75533;O75533-2	0.00225158	0.948774	0.0273203	0.447142	-0.0132566	0.406649	0.022475	0.530912	-0.00942534	0.364724	0.00369116	0.838777	-0.0144735	0.168879	-0.0156274	0.240274
CSDE1	Cold shock domain-containing protein E1	O75534-2;O75534;O75534-3;O75534-4	0.0184087	0.652169	0.0392215	0.355261	0.0221101	0.254787	0.0435787	0.305382	0.00558969	0.634706	0.00871325	0.667397	-0.012132	0.306712	0.0125687	0.370654
MYCBP2	E3 ubiquitin-protein ligase MYCBP2	O75592-2;O75592	0.0234354	0.913852	0.0590956	0.785152	0.0422541	0.801637	0.0844693	0.697026	-0.0462611	0.525759	-0.0657784	0.688625	-0.0231351	0.715684	-0.215453	0.181666
NPM3	Nucleoplasmin-3	O75607	0.00357822	0.990063	0.0266802	0.917161	-0.0741339	0.639953	0.0477556	0.852348	0.0898904	0.445533	0.106144	0.563387	-0.0192406	0.864349	0.090255	0.513673
SNRNP200	U5 small nuclear ribonucleoprotein 200 kDa helicase	O75643;O75643-2	-0.00879779	0.825062	0.0158247	0.729561	-0.0600701	0.00293622	0.0021426	0.962619	-0.0123346	0.322658	-0.0084005	0.699983	-0.0111533	0.370262	-0.0119952	0.424276
TIPRL	TIP41-like protein	O75663;O75663-2	0.0164305	0.849342	0.0235516	0.756051	-0.0204147	0.622856	0.00315586	0.966761	-0.00439195	0.876376	0.0221484	0.654305	0.0162335	0.542576	-0.0022204	0.95041
UTP20	Small subunit processome component 20 homolog	O75691	0.0597493	0.766047	0.0538258	0.7818	-0.0632878	0.681105	-0.0281902	0.884595	-0.0112797	0.909907	0.0301466	0.86176	0.00457891	0.957705	-0.0424376	0.765982
NUP155	Nuclear pore complex protein Nup155	O75694;O75694-2	-0.0104559	0.909837	0.0151824	0.851995	-0.0866158	0.0428353	-0.00362553	0.964451	-0.0219064	0.465766	-0.000986027	0.985599	-0.0203687	0.469763	-0.0280648	0.474294
WDHD1	WD repeat and HMG-box DNA-binding protein 1	O75717;O75717-2	-0.0528839	0.722707	-0.0111259	0.940414	-0.0609581	0.601013	-0.055323	0.710516	-0.0225346	0.7821	-0.0861941	0.495942	-0.0418076	0.5508	-0.0756061	0.545469
SLC25A12	Calcium-binding mitochondrial carrier protein Aralar1	O75746;O75746-2	0.0209991	0.705779	0.0281642	0.565067	0.0509348	0.086171	0.0707471	0.155856	0.0146131	0.406918	0.00229547	0.945573	0.0331669	0.0567434	0.0353912	0.104128
ATP6AP2	Renin receptor	O75787-2;O75787	-0.0167638	0.887705	-0.0280435	0.81333	0.0895743	0.337027	-0.0149228	0.899964	-0.00863067	0.8874	0.00792192	0.94009	0.0792198	0.143605	0.0871445	0.191918
GRAP2	GRB2-related adapter protein 2	O75791;O75791-2	0.0102766	0.883282	0.0022258	0.971276	-0.0381508	0.244313	-0.0416956	0.502047	-0.00876526	0.678784	0.00551128	0.885241	-0.0634271	0.00436722	-0.0471289	0.116273
RNASEH2A	Ribonuclease H2 subunit A	O75792	0.0277728	0.694878	0.0711272	0.278019	0.00741527	0.86406	-0.0752132	0.252035	-0.0233844	0.336621	-0.00975132	0.835781	-0.03663	0.101725	-0.0584381	0.0864058
POP7	Ribonuclease P protein subunit p20	O75817	0.0714007	0.440539	0.0572295	0.535514	0.00173096	0.98136	0.100907	0.278711	0.02106	0.76052	0.0083459	0.927347	0.0145263	0.814761	-0.00668371	0.942064
EIF3G	Eukaryotic translation initiation factor 3 subunit G	O75821	-0.0104474	0.867673	0.027541	0.656117	-0.0163269	0.552023	-0.0440856	0.477442	-0.0174593	0.328992	-0.00520163	0.870122	-0.0467241	0.0135647	-0.0263141	0.258755
EIF3J	Eukaryotic translation initiation factor 3 subunit J	O75822;O75822-3;O75822-2	0.128915	0.568831	0.107979	0.613515	0.0882296	0.59859	0.0256387	0.904298	-0.00478379	0.959742	-0.00997356	0.956233	-0.00414018	0.960102	-0.00593882	0.960969
PSMD10	26S proteasome non-ATPase regulatory subunit 10	O75832;O75832-2	0.0421219	0.765967	-0.0023637	0.986661	0.0435204	0.697895	0.00327253	0.981533	0.0168323	0.824889	0.0590833	0.637127	0.0374216	0.581456	-0.00103002	0.991813
ZMPSTE24	CAAX prenyl protease 1 homolog	O75844	0.0424786	0.721275	0.0335481	0.778022	0.0567297	0.546788	0.15977	0.18729	-0.032049	0.677571	-0.0362191	0.732575	0.0139136	0.832348	-0.00841067	0.932284
IDH1	Isocitrate dehydrogenase [NADP] cytoplasmic	O75874	-0.0151796	0.921238	0.0110953	0.93845	0.0608721	0.509618	0.0384692	0.789055	0.0200685	0.733273	0.0131515	0.908138	0.0356449	0.514108	0.0325676	0.648038
DGAT1	Diacylglycerol O-acyltransferase 1	O75907	0.0212132	0.652192	-0.00585421	0.900812	-0.0300201	0.436979	0.0347498	0.461941	-0.00569844	0.876642	0.0078741	0.863928	-3.54621e-05	0.999124	-0.0223211	0.645743
ARL6IP5	PRA1 family protein 3	O75915	-0.0134282	0.796309	0.00580703	0.902088	-0.00708824	0.803812	0.0387187	0.415316	-0.025592	0.183044	-0.0323182	0.417777	0.0174214	0.309639	0.00669399	0.768986
BCAS2	Pre-mRNA-splicing factor SPF27	O75934	-0.00344936	0.986971	-0.0537336	0.799334	0.000665722	0.99687	-0.0403775	0.848463	0.00631559	0.942129	-0.112491	0.502851	-0.0824779	0.291171	-0.0688037	0.605939
DCTN3	Dynactin subunit 3	O75935-3;O75935;O75935-2	-0.0945617	0.555834	-0.00391301	0.980481	0.0172957	0.887198	-0.0311886	0.845451	-0.00776013	0.899429	-0.00556249	0.963812	-0.074094	0.183438	-0.0936563	0.33864
SASH3	SAM and SH3 domain-containing protein 3	O75995	-0.0262413	0.713716	0.0201853	0.746452	0.00281688	0.925661	0.0273006	0.662194	-0.0624069	0.00878084	-0.0168249	0.672812	-0.0250826	0.220354	0.00785748	0.760228
GLRX3	Glutaredoxin-3	O76003	0.0241079	0.688091	0.0321897	0.591605	-0.00775115	0.784165	-0.00841129	0.888188	-0.033861	0.0576248	-0.0242122	0.461432	-0.0430074	0.0183017	-0.0432396	0.0724026
CLPX	ATP-dependent Clp protease ATP-binding subunit clpX-like, mitochondrial	O76031	0.0455558	0.762108	0.0304153	0.830936	-0.0472609	0.657785	0.0364602	0.798044	0.0905133	0.193904	0.0801597	0.498696	0.0619273	0.340978	0.0973356	0.224308
CIAO1	Probable cytosolic iron-sulfur protein assembly protein CIAO1	O76071	-0.00502513	0.958968	0.0227795	0.815657	0.00526729	0.942618	0.0390484	0.689754	-0.00831727	0.850862	-0.0622636	0.47977	0.0169251	0.662087	-0.0163639	0.775334
DFFB	DNA fragmentation factor subunit beta	O76075-2;O76075	-0.042533	0.667112	0.0343395	0.728217	-0.0363692	0.651083	0.0304125	0.7582	-0.0762546	0.194674	-0.0378383	0.653	-0.0463322	0.325166	-0.0575955	0.469423
SRP72	Signal recognition particle subunit SRP72	O76094;O76094-2	-0.013222	0.858599	0.0515971	0.481286	0.00751967	0.885398	0.0152965	0.833828	0.0166293	0.606075	0.0231943	0.703909	-0.00167625	0.953832	0.0114796	0.774656
MTA2	Metastasis-associated protein MTA2	O94776;O94776-2	0.0157007	0.745704	0.00998222	0.831085	0.0432664	0.0613257	0.0511657	0.280037	-0.00818435	0.56981	0.00277371	0.915031	0.0245432	0.0969222	0.0181359	0.30916
TOMM70A	Mitochondrial import receptor subunit TOM70	O94826	0.0286841	0.699758	0.0503786	0.444425	0.0442104	0.269955	0.0664653	0.315219	0.0487406	0.0766265	0.0462775	0.33184	0.0678889	0.0124305	0.0357774	0.28324
UFL1	E3 UFM1-protein ligase 1	O94874;O94874-2;O94874-3	0.0226357	0.780994	0.0351762	0.624405	0.00418723	0.922297	0.0163339	0.819793	-0.0121414	0.661639	0.0120271	0.811977	0.0060117	0.81308	-0.0168415	0.635465
UBXN7	UBX domain-containing protein 7	O94888	0.0108835	0.951892	0.0487491	0.773999	-0.00819179	0.944183	-0.0299716	0.859791	0.0690528	0.429254	0.0974433	0.490283	0.0178675	0.824671	0.0183623	0.870078
PROSC	Proline synthase co-transcribed bacterial homolog protein	O94903	-0.00994616	0.931709	0.00393135	0.969894	0.00944829	0.87754	-0.0202762	0.845724	-0.0490916	0.244906	0.00813481	0.911504	-0.00872681	0.811834	-0.00900656	0.857825
PRPF6	Pre-mRNA-processing factor 6	O94906;O94906-2	-0.0199094	0.849117	0.00386083	0.966091	-0.0074236	0.870527	0.00419803	0.963132	0.000442767	0.988117	-0.0139248	0.809512	-0.0394574	0.186656	-0.0222096	0.57765
PCF11	Pre-mRNA cleavage complex 2 protein Pcf11	O94913	-0.0403844	0.720228	0.0288184	0.798142	-0.0316986	0.722796	-0.0606806	0.591111	-0.0788615	0.320771	-0.00992972	0.922684	0.00158931	0.979864	-0.0451758	0.658534
ENDOD1	Endonuclease domain-containing 1 protein	O94919	-0.019807	0.761472	-0.00726767	0.908318	0.0224376	0.604343	0.0461725	0.46687	-0.0476182	0.0869068	0.0130612	0.787754	-0.00223927	0.922625	0.0133371	0.66919
GLS	Glutaminase kidney isoform, mitochondrial	O94925-3	0.0122026	0.943255	0.0396543	0.812363	-0.00389465	0.974773	0.0531665	0.7504	-0.00126403	0.985781	0.00572861	0.96697	-0.0500616	0.429442	0.0242776	0.774815
USP19	Ubiquitin carboxyl-terminal hydrolase 19	O94966-4;O94966-3;O94966;O94966-7;O94966-6;O94966-5;O94966-2	0.00356979	0.980122	-0.0141429	0.921315	-0.0264702	0.809085	0.00115491	0.993563	-0.0249485	0.721845	-0.0104329	0.936087	-0.0692965	0.253672	-0.0378662	0.694922
AP2A2	AP-2 complex subunit alpha-2	O94973-2;O94973;O94973-3	-0.130415	0.565579	-0.0473749	0.834163	-0.0647064	0.686906	-0.171877	0.450076	-0.0460345	0.73502	-0.0570495	0.79404	-0.0170373	0.880921	0.0348433	0.820672
SEC31A	Protein transport protein Sec31A	O94979-7;O94979-6;O94979-3;O94979-10;O94979-4;O94979-9;O94979-2;O94979;O94979-8;O94979-5	0.0338338	0.767676	-0.0347276	0.754522	-0.08213	0.343731	-0.0875111	0.433292	-0.0037923	0.955805	0.0657724	0.540981	0.0465175	0.441142	0.0309017	0.708611
RPP14	Ribonuclease P protein subunit p14	O95059	-0.000958567	0.991177	0.00468494	0.956901	0.0471834	0.494881	0.0800657	0.360018	-0.00205348	0.963838	0.00328715	0.966011	-0.0298918	0.453189	-0.00876923	0.883304
YIF1A	Protein YIF1A	O95070	0.0535933	0.766219	-0.071564	0.691569	0.0160196	0.91143	0.0751814	0.676892	-0.0201308	0.893991	-0.0518768	0.765233	0.0444832	0.730652	0.0339136	0.849703
UBR5	E3 ubiquitin-protein ligase UBR5	O95071-2;O95071	0.00580038	0.953357	-0.00203326	0.981491	-0.142107	0.0150889	-0.0537402	0.541384	0.0318565	0.40058	0.00767923	0.918509	-0.0276375	0.434648	-0.0414123	0.436182
UBE4B	Ubiquitin conjugation factor E4 B	O95155-2;O95155;O95155-4;O95155-3	0.0394953	0.790146	0.0838093	0.573288	-0.0653421	0.595635	0.00777428	0.958193	0.00956102	0.918415	-0.00988309	0.941544	-0.0981137	0.253982	-0.0841919	0.551984
IKBKAP	Elongator complex protein 1	O95163	-0.016189	0.856682	0.0195192	0.812583	-0.0670112	0.205003	-0.0110476	0.893206	-0.0144101	0.676472	-0.00855953	0.900668	-0.0368369	0.241028	-0.0655764	0.186747
NDUFB4	NADH dehydrogenase [ubiquinone] 1 beta subcomplex subunit 4	O95168-2;O95168	0.030448	0.801687	0.0584455	0.593994	-0.00996195	0.888903	0.051592	0.637737	-0.00913621	0.833126	-0.0154102	0.861602	-0.00725458	0.85357	0.0302349	0.556005
NDUFB8	NADH dehydrogenase [ubiquinone] 1 beta subcomplex subunit 8, mitochondrial	O95169-3;O95169;O95169-2	-0.0555142	0.785279	0.0426504	0.834149	0.0314945	0.846171	0.0941193	0.64464	-0.039853	0.74572	0.0143709	0.938004	0.00271712	0.979135	0.0188466	0.897928
RTN3	Reticulon-3	O95197-3;O95197-4;O95197-7;O95197-2;O95197;O95197-6;O95197-5	0.0306386	0.425477	0.0324864	0.377002	0.021549	0.2428	0.0347469	0.34528	-0.00587733	0.619132	-0.00362616	0.86858	0.0094321	0.420189	0.0138543	0.349216
LETM1	LETM1 and EF-hand domain-containing protein 1, mitochondrial	O95202	-0.0349582	0.736304	-0.0275072	0.790933	-0.0289839	0.710388	0.0294096	0.776868	0.0178017	0.721713	0.0288532	0.753949	0.0173687	0.696826	-0.0561751	0.459658
LUC7L3	Luc7-like protein 3	O95232;O95232-2	0.0286155	0.90452	0.0465985	0.837538	0.00111514	0.994609	0.0275334	0.903542	0.00416766	0.965893	-0.00371334	0.984857	-0.0517944	0.552786	-0.0045214	0.970825
SNAPIN	SNARE-associated protein Snapin	O95295	0.018609	0.839295	0.0479552	0.592104	-0.0326975	0.625845	0.0549888	0.539359	0.0230645	0.546206	0.00250977	0.973773	-0.000898692	0.979195	0.00495799	0.918298
NDUFA10	NADH dehydrogenase [ubiquinone] 1 alpha subcomplex subunit 10, mitochondrial	O95299;O95299-2	-0.00639456	0.979153	0.0268028	0.911215	0.0603654	0.7259	0.0511661	0.831492	-0.016326	0.836205	-0.0881701	0.655935	-0.112369	0.131207	-0.121253	0.349915
CELF2	CUGBP Elav-like family member 2	O95319;O95319-5;O95319-2;O95319-4;O95319-3	0.0427742	0.769502	0.0104482	0.935177	0.00730193	0.924889	0.0381924	0.76643	-0.043456	0.314379	-0.0283311	0.734272	-0.0450815	0.259381	-0.0236103	0.662659
PGLS	6-phosphogluconolactonase	O95336	0.0103183	0.913797	0.0187771	0.821266	-0.017864	0.700388	0.00148121	0.985774	-0.0127816	0.658712	-0.00139654	0.97918	-0.0268525	0.331852	-0.027684	0.470117
SMC2	Structural maintenance of chromosomes protein 2	O95347;O95347-2	0.0292217	0.51491	0.036526	0.404411	-0.0559679	0.0136209	0.00465848	0.914692	0.017538	0.236395	0.00390451	0.886118	-0.0137922	0.346856	-0.00889279	0.646252
IPO7	Importin-7	O95373	0.033619	0.75658	0.0500338	0.603861	-0.000734211	0.989014	0.0489929	0.611367	0.0192392	0.563749	0.00713789	0.908647	-0.0393727	0.231769	0.00271779	0.949451
TNFAIP8	Tumor necrosis factor alpha-induced protein 8	O95379-3;O95379-2;O95379;O95379-4	0.0133129	0.919332	0.011736	0.928858	-0.0811726	0.461181	0.120137	0.364953	0.158171	0.069172	0.108252	0.403729	0.118205	0.152743	0.0662617	0.5292
MOCS3	Adenylyltransferase and sulfurtransferase MOCS3;Molybdopterin-synthase adenylyltransferase;Molybdopterin-synthase sulfurtransferase	O95396	0.0378583	0.674954	0.0606381	0.503032	0.0427875	0.552037	-0.007211	0.93622	0.00362225	0.940226	-0.0287284	0.711244	-0.0182658	0.667932	-0.0210136	0.751257
CD2BP2	CD2 antigen cytoplasmic tail-binding protein 2	O95400	0.00431388	0.952245	0.0166561	0.79577	-0.0489815	0.219766	-0.0130275	0.839529	0.00463958	0.857082	0.00964056	0.843768	-0.0200142	0.403992	0.018815	0.551572
AHSA1	Activator of 90 kDa heat shock protein ATPase homolog 1	O95433;O95433-2	0.000303424	0.995975	0.0176841	0.804094	0.000431399	0.987951	-0.000650955	0.99271	0.0116122	0.541743	0.00565936	0.860167	-0.00221541	0.90697	-0.00165649	0.940537
FMNL1	Formin-like protein 1	O95466-2;O95466;O95466-3;Q96PY5;Q96PY5-3	0.00257307	0.971822	0.0288812	0.656188	-0.0306775	0.430059	0.00986004	0.878973	-0.0259099	0.287462	-0.010582	0.818822	-0.0455372	0.0476587	-0.0318055	0.314793
SEC24A	Protein transport protein Sec24A	O95486;O95486-2	0.0298804	0.697143	0.0104243	0.884548	-0.0506065	0.329859	0.0255781	0.721924	0.00937864	0.750469	-0.0276731	0.663171	-0.0448931	0.102151	-0.0450358	0.27847
SEC24B	Protein transport protein Sec24B	O95487-2;O95487;O95487-3	0.0605766	0.758962	0.06715	0.73381	-0.0421539	0.793042	0.045048	0.819422	-0.0206464	0.839207	-0.045113	0.785994	-0.0665025	0.450408	-0.0919003	0.571263
ETHE1	Persulfide dioxygenase ETHE1, mitochondrial	O95571	0.0623837	0.692423	-0.00550811	0.970407	0.0618129	0.574453	-0.0182002	0.902454	-0.0252458	0.696852	-0.0106984	0.933164	-0.0375602	0.503237	-0.00411441	0.958766
ACSL3	Long-chain-fatty-acid--CoA ligase 3	O95573	-0.00343259	0.984193	-0.0357221	0.832516	-0.0654881	0.598213	-0.041665	0.805206	0.0295405	0.744986	0.00468421	0.977453	-0.0052842	0.948288	-0.0402347	0.763418
POLR1A	DNA-directed RNA polymerase I subunit RPA1	O95602	-0.108039	0.479422	-0.0527592	0.728755	-0.03115	0.791981	-0.061412	0.686601	-0.153684	0.192803	-0.0425595	0.75352	0.000362089	0.996378	-0.0497214	0.707166
CDS2	Phosphatidate cytidylyltransferase 2	O95674	-0.0433855	0.670599	-0.0487333	0.625214	-0.0021475	0.974197	0.0222532	0.823142	-0.00026906	0.995597	0.0135038	0.884445	0.0221422	0.607873	0.0210768	0.720059
OXSR1	Serine/threonine-protein kinase OSR1	O95747	-0.0287972	0.751901	0.0294837	0.711182	-0.0411075	0.287272	0.000349824	0.99649	0.0436456	0.119812	0.0366087	0.439171	-0.0180388	0.51122	0.00798026	0.822115
HSPA4L	Heat shock 70 kDa protein 4L	O95757	-0.0855767	0.440214	-0.0220468	0.841452	-0.106198	0.232908	-0.0277209	0.801462	-0.0281475	0.67659	0.0656935	0.528052	0.0422456	0.466743	0.0378921	0.628745
LSM8	U6 snRNA-associated Sm-like protein LSm8	O95777	0.0589169	0.615579	0.0511053	0.635246	-0.00301757	0.968469	0.0737833	0.494561	0.0229313	0.518741	-0.00839378	0.907175	-0.02353	0.488416	0.000213173	0.996276
AP2A1	AP-2 complex subunit alpha-1	O95782-2;O95782	0.0516901	0.660918	0.0469921	0.655789	-0.136413	0.0728064	0.0204794	0.845714	0.0561504	0.243895	0.05469	0.523087	-0.00884993	0.841877	0.0526874	0.361295
TTC4	Tetratricopeptide repeat protein 4	O95801	-0.0554003	0.504157	0.0349756	0.654765	-0.0463106	0.336047	0.00653669	0.933261	-0.0087411	0.772862	0.00919992	0.86981	-0.0151254	0.587884	0.0164808	0.653807
BAG2	BAG family molecular chaperone regulator 2	O95816;O95816-2	0.00953824	0.89802	0.0307012	0.645902	-0.0210819	0.609206	-0.0585553	0.383662	-0.0188119	0.471177	-0.0167941	0.747613	-0.0500722	0.0423199	-0.0113149	0.729158
MAP4K4	Mitogen-activated protein kinase kinase kinase kinase 4	O95819-2;O95819-6;O95819-3;O95819-4;O95819;O95819-5	0.0296991	0.788736	0.00134341	0.989875	0.0392064	0.610989	0.0161358	0.87888	-0.0151324	0.735604	-0.00805416	0.928027	-0.0531891	0.183885	-0.0912947	0.204549
AIFM1	Apoptosis-inducing factor 1, mitochondrial	O95831-3;O95831;O95831-5;O95831-2;O95831-4	0.0364832	0.684699	0.0292489	0.715767	0.0366072	0.410071	0.0529348	0.511263	0.00585492	0.81947	-0.0286157	0.590404	-0.0291957	0.255482	-0.0181986	0.595527
BPNT1	3(2),5-bisphosphate nucleotidase 1	O95861-4;O95861;O95861-3;O95861-2	0.02659	0.696903	0.0448882	0.45602	0.0162846	0.628998	0.045393	0.45103	-0.015231	0.485085	-0.0246116	0.577915	-0.012493	0.539919	0.00275927	0.918366
FADS2	Fatty acid desaturase 2	O95864-3;O95864	-0.0207074	0.803482	0.000489803	0.994892	-0.0546665	0.259405	0.000213934	0.997769	-0.00170983	0.957071	-0.00149662	0.980947	0.00062059	0.982879	-0.00224019	0.95521
MBD3	Methyl-CpG-binding domain protein 3	O95983-2;O95983	-0.0107616	0.928643	0.0112306	0.925247	-0.00298917	0.973047	0.0155968	0.896335	0.0351757	0.581092	0.0412379	0.714394	-0.0061143	0.91506	0.0293324	0.709344
NUDT3	Diphosphoinositol polyphosphate phosphohydrolase 1	O95989	0.0195984	0.888179	0.07505	0.588373	0.030573	0.771837	0.0613817	0.6577	-0.00608692	0.911638	0.0394819	0.683351	-0.0158957	0.743924	0.0202118	0.758481
NDUFB10	NADH dehydrogenase [ubiquinone] 1 beta subcomplex subunit 10	O96000;O96000-2	0.00278672	0.966529	0.0469738	0.436499	0.0100526	0.785424	0.0456671	0.449206	0.00366953	0.863603	-0.035515	0.447675	-0.00486777	0.809428	0.0131089	0.621664
CLPTM1	Cleft lip and palate transmembrane protein 1	O96005;O96005-4;O96005-3	-0.00662876	0.922079	-0.0197273	0.7654	-0.000424133	0.992837	0.0321832	0.626941	-0.0137439	0.646024	-0.0155159	0.796442	0.0196758	0.453347	0.0224853	0.526415
TOMM40	Mitochondrial import receptor subunit TOM40 homolog	O96008-2;O96008	-0.0313242	0.846195	0.00197661	0.989482	0.0112245	0.902311	-0.0652293	0.664177	0.00906895	0.885575	0.0110001	0.927707	-0.0140775	0.807673	-0.0399974	0.643448
PEX11B	Peroxisomal membrane protein 11B	O96011;O96011-2	0.0644092	0.603106	0.0286303	0.816805	0.113754	0.24538	0.0182098	0.882823	-0.000461165	0.994447	0.0141989	0.898363	-0.059641	0.311286	0.0505444	0.5095
ACTL6A	Actin-like protein 6A	O96019;O96019-2;O94805	0.000719144	0.98897	0.00644149	0.895033	-0.0154756	0.504246	0.00431852	0.929508	-0.0105549	0.487088	-0.01345	0.640801	-0.0276123	0.0772479	-0.0217075	0.286112
CYB5A	Cytochrome b5	P00167-2;P00167-3;P00167	-0.114173	0.310137	0.0536122	0.630723	-0.0608161	0.445336	-0.066349	0.552423	0.159014	0.0437919	0.0948956	0.433715	0.192858	0.0132739	0.171189	0.0455643
LDHA	L-lactate dehydrogenase A chain	P00338;P00338-3;P00338-5;P00338-2;P00338-4;Q6ZMR3;P07864	0.0241726	0.365327	0.0336363	0.497847	-0.00417539	0.787492	0.0188871	0.702518	-0.0161085	0.196492	0.0118837	0.43258	-0.0196096	0.118922	-0.034564	0.00887036
GLUD1;GLUD2	Glutamate dehydrogenase 1, mitochondrial;Glutamate dehydrogenase 2, mitochondrial	P00367;P00367-2;P00367-3;P49448	0.0201538	0.539824	0.0381636	0.286737	0.0486353	0.00451812	0.0517073	0.152938	0.00588577	0.553401	-0.0090707	0.611508	0.0227429	0.0290771	0.0141979	0.230678
CYB5R3	NADH-cytochrome b5 reductase 3;NADH-cytochrome b5 reductase 3 membrane-bound form;NADH-cytochrome b5 reductase 3 soluble form	P00387-3;P00387-2;P00387	-0.0166883	0.87009	-0.00269099	0.975697	-0.0259313	0.575416	0.0164378	0.852427	-0.0269462	0.40801	-0.0196933	0.755244	0.00248404	0.934176	-0.0490594	0.267433
GSR	Glutathione reductase, mitochondrial	P00390-2;P00390;P00390-4;P00390-3;P00390-5	0.00905813	0.861923	0.0178403	0.733367	-0.00580594	0.807493	0.0209101	0.689833	0.00765472	0.631857	-0.00325861	0.911056	0.00805132	0.614398	0.00602079	0.762538
MT-CO2	Cytochrome c oxidase subunit 2	P00403	0.0460561	0.792987	0.0798226	0.637294	-0.012795	0.882804	0.107817	0.52504	0.0550976	0.299944	0.101445	0.192873	0.039413	0.455883	0.0459597	0.463708
PNP	Purine nucleoside phosphorylase	P00491	-0.000326541	0.992581	0.017673	0.708748	-0.0137628	0.436235	0.00324011	0.945322	-0.00218413	0.852298	0.00702156	0.713489	-0.0129647	0.275062	0.0021178	0.868801
HPRT1	Hypoxanthine-guanine phosphoribosyltransferase	P00492	0.0209554	0.66346	0.0554701	0.219297	0.0157825	0.482566	0.0223088	0.616521	0.0129308	0.368864	0.023614	0.348936	-0.0210356	0.149346	0.00363002	0.843697
GOT2	Aspartate aminotransferase, mitochondrial	P00505-2;P00505	-0.00519731	0.861518	0.0169064	0.703121	0.00909198	0.55556	0.00381773	0.931317	0.0023023	0.832069	-0.0013378	0.937252	-0.000757246	0.944373	0.00318977	0.773962
PGK1	Phosphoglycerate kinase 1	P00558-2;P00558	-0.01962	0.450774	0.0128248	0.74768	-0.0177087	0.185321	0.00466492	0.906758	-0.00328509	0.738342	0.00888929	0.539466	-0.0108068	0.277342	-0.0056945	0.567798
ADA	Adenosine deaminase	P00813	0.0101287	0.809528	0.0312314	0.50679	0.0038747	0.845646	0.00622407	0.894273	-0.0169801	0.194563	-0.000972568	0.965465	-0.0136804	0.292951	-0.0110342	0.485398
ASS1	Argininosuccinate synthase	P00966	-0.0185077	0.902352	0.0226811	0.862154	-0.00460365	0.945082	-0.0074058	0.954775	-0.0543703	0.282557	-0.0188836	0.840422	-0.0249542	0.578958	-0.145036	0.0857158
NRAS	GTPase NRas	P01111	0.107271	0.341949	0.122071	0.27781	0.0160398	0.856851	0.142394	0.207556	-0.0151843	0.761923	0.0291737	0.745588	0.0145191	0.737795	-0.0805508	0.307578
IGJ	Immunoglobulin J chain	P01591	0.0117415	0.948793	0.0131623	0.942607	0.102037	0.47688	0.0792257	0.665383	-0.0728629	0.41177	-0.103794	0.48795	-0.0905104	0.212315	-0.0666684	0.591324
TRAC	T-cell receptor alpha chain C region	P0DTU3;P0DSE1;P01848	0.0224579	0.866641	-0.000104189	0.999378	0.0260041	0.806645	0.0650429	0.627487	0.0045665	0.942504	0.0121067	0.916485	-0.0383873	0.492673	0.0141565	0.857198
IGHA1;IGHA2	Ig alpha-1 chain C region;Ig alpha-2 chain C region	P01876;P01877;P0DOX2	-0.0123798	0.970251	-0.0386224	0.90739	0.114589	0.659089	0.00156752	0.996232	-0.101493	0.557347	-0.0892999	0.742071	-0.039353	0.768925	-0.0661087	0.777639
HLA-B	HLA class I histocompatibility antigen, B-7 alpha chain	P01889	-0.014077	0.875458	-0.159537	0.0692325	0.012529	0.822057	0.0305729	0.718554	0.00439202	0.901849	0.0190069	0.776501	0.0145133	0.653533	0.0428627	0.3093
APOC3	Apolipoprotein C-III	P02656	0.101108	0.648974	0.00742788	0.973264	0.15227	0.369678	0.103991	0.639709	-0.0332972	0.855601	-0.066576	0.756618	0.00114316	0.994138	0.148632	0.407804
TFRC	Transferrin receptor protein 1;Transferrin receptor protein 1, serum form	P02786	-0.0186447	0.587471	0.00738443	0.850572	-0.00812823	0.598958	0.0237723	0.545626	0.00133656	0.902082	0.010944	0.553364	0.0103442	0.34554	0.0328139	0.0114826
LTF	Lactotransferrin;Lactoferricin-H;Kaliocin-1;Lactoferroxin-A;Lactoferroxin-B;Lactoferroxin-C	P02788-2;P02788	-0.00849375	0.977414	0.0175759	0.953286	0.0766316	0.740382	0.0174057	0.953738	-0.0986669	0.390738	-0.0792881	0.746109	-0.0427542	0.64254	-0.0982324	0.538438
FTH1	Ferritin heavy chain;Ferritin heavy chain, N-terminally processed	P02794	-0.0801455	0.549347	0.012074	0.927857	-0.00687539	0.947405	-0.0399375	0.764769	-0.0933839	0.217131	-0.0155935	0.89543	0.0154532	0.791844	-0.0643254	0.529096
MT-ND5	NADH-ubiquinone oxidoreductase chain 5	P03915	-0.00941202	0.910677	-0.00566325	0.946178	0.0166423	0.804437	-0.0304791	0.716736	-0.027526	0.604818	-0.0105307	0.888346	0.00318948	0.944153	-0.00608641	0.928918
MT-ND6	NADH-ubiquinone oxidoreductase chain 6	P03923	-0.0435233	0.548049	0.00310271	0.965712	-0.0177136	0.762145	0.0457924	0.527555	0.00118416	0.982682	0.00145883	0.983017	-0.0453996	0.356283	0.00517352	0.940953
CAT	Catalase	P04040	-0.00807857	0.916898	-0.00440997	0.947712	0.0290135	0.426911	0.034711	0.606733	-0.0521558	0.0431365	-0.0230743	0.623916	-0.0181771	0.418218	0.0114544	0.691523
ALDOA	Fructose-bisphosphate aldolase A	P04075;P04075-2	-0.0076008	0.676693	0.000954231	0.979815	-0.019269	0.0713957	-0.0265807	0.483267	-0.00831855	0.383961	0.00281188	0.802236	-0.0205974	0.0380965	-0.0166718	0.0882751
CSTB	Cystatin-B	P04080	0.108769	0.460967	0.0973323	0.48414	0.00487822	0.964206	0.0280436	0.839477	0.0900226	0.135723	0.080229	0.432791	0.0424383	0.448421	0.0679897	0.341186
ANXA1	Annexin A1	P04083	0.0460143	0.523233	0.0297799	0.643267	0.1046	0.00787468	0.0574032	0.374951	0.00229736	0.913226	-0.0333803	0.456154	0.0458241	0.033436	0.0409255	0.112903
APOB	Apolipoprotein B-100;Apolipoprotein B-48	P04114	-0.0482696	0.813825	0.0255049	0.900931	0.12657	0.432746	0.132712	0.518952	-0.181023	0.109794	-0.0274713	0.872715	-0.0242775	0.743095	-0.0581054	0.637113
OAT	Ornithine aminotransferase, mitochondrial;Ornithine aminotransferase, hepatic form;Ornithine aminotransferase, renal form	P04181;P04181-2	-0.0603319	0.406659	-0.0116674	0.853907	-0.0210819	0.510451	0.0104731	0.868709	-0.0154463	0.476819	-0.00895864	0.825222	-0.0302968	0.153348	0.00142202	0.958102
CD3D	T-cell surface glycoprotein CD3 delta chain	P04234;P04234-2	0.0901109	0.215583	0.0865412	0.18547	0.0667327	0.133428	0.094564	0.149375	0.0325016	0.141856	0.00785653	0.851519	0.00385997	0.852958	0.0293602	0.279674
TUBB4A	Tubulin beta-4A chain	P04350	-0.00562137	0.950454	0.0601595	0.490937	-0.0109418	0.85703	0.0522156	0.549433	-0.00946052	0.793629	0.0265609	0.685528	-0.00315456	0.921907	0.00054702	0.990228
GAPDH	Glyceraldehyde-3-phosphate dehydrogenase	P04406;P04406-2;O14556	0.0188263	0.42514	0.0360374	0.509403	-0.00706969	0.624842	-0.000785548	0.98891	-0.0134921	0.329462	-0.0113923	0.460578	-0.0243445	0.0851668	-0.011747	0.394688
HLA-A	HLA class I histocompatibility antigen, A-3 alpha chain	P04439;P04439-2;P17693-6;P17693-2;P17693-5;P17693	0.0204641	0.938222	0.0407109	0.860557	0.0346998	0.785656	0.0265747	0.908691	-0.0101533	0.899841	0.00581296	0.96828	-0.129546	0.101122	0.0189682	0.846813
CAPNS1	Calpain small subunit 1	P04632	0.00901237	0.854585	0.0371998	0.392035	0.0127634	0.607967	0.00568378	0.895152	-0.011576	0.470357	0.00646179	0.825396	-0.0139999	0.350389	0.00922749	0.638489
TYMS	Thymidylate synthase	P04818;P04818-2;P04818-3	-0.00550473	0.923822	0.0215332	0.719286	-0.0148196	0.566239	-0.0255315	0.670173	0.00926689	0.586468	0.0102355	0.726464	-0.0316137	0.0722705	0.00244458	0.905587
RPN1	Dolichyl-diphosphooligosaccharide--protein glycosyltransferase subunit 1	P04843	-0.00106606	0.967998	0.0220009	0.559241	0.0196215	0.156382	0.0428183	0.260488	0.00063187	0.94492	0.00561244	0.703093	0.0181393	0.0565712	0.0249979	0.0116993
RPN2	Dolichyl-diphosphooligosaccharide--protein glycosyltransferase subunit 2	P04844-2;P04844	-0.0112046	0.869068	0.0185474	0.779828	-0.0257331	0.387555	0.0529732	0.427385	-0.0485805	0.0176757	0.000663086	0.984395	0.00167574	0.93017	0.00181566	0.93835
GNAI2	Guanine nucleotide-binding protein G(i) subunit alpha-2	P04899-6;P04899-3;P04899-5;P04899-2;P04899;P04899-4	-0.0106155	0.865877	0.0269723	0.62141	0.0254959	0.37993	0.0138418	0.799552	-0.0229862	0.242516	0.0161605	0.628718	0.0125358	0.493306	0.0196526	0.400566
GYPC	Glycophorin-C	P04921-2;P04921-3;P04921	-0.0177097	0.890353	-0.0177104	0.890349	-0.0523492	0.618189	-0.000289393	0.998202	-0.0142089	0.865752	0.0213841	0.856421	-0.0360965	0.624979	-0.0443385	0.705828
ATP1A1	Sodium/potassium-transporting ATPase subunit alpha-1	P05023-3;P05023-4;P05023;P05023-2;Q13733;P20648	0.00590767	0.924989	0.0245746	0.653489	-0.00530878	0.858573	0.0287572	0.599647	0.00473873	0.821951	0.0016785	0.966843	0.0155117	0.436486	0.0332905	0.195455
ARG1	Arginase-1	P05089-2;P05089;P05089-3	0.00908764	0.962035	-0.0551143	0.761852	-0.00727662	0.954658	0.124189	0.496413	-0.0141134	0.86195	-0.0224071	0.893035	0.000374564	0.995796	0.00013575	0.998917
ITGB2	Integrin beta-2	P05107	-0.00812124	0.924819	0.0105368	0.902562	-0.0173879	0.797441	0.0714984	0.409481	0.024173	0.605697	0.0247936	0.754032	-0.0075808	0.856199	0.0276202	0.633125
ISG15	Ubiquitin-like protein ISG15	P05161	0.0175391	0.853773	0.0192806	0.82937	0.0090214	0.884524	-0.116353	0.201097	0.0763232	0.126335	0.120661	0.115463	0.114697	0.0172261	0.105978	0.0623503
EIF2S1	Eukaryotic translation initiation factor 2 subunit 1	P05198	-0.0100577	0.817885	0.012632	0.784027	-0.00997119	0.60873	0.00404451	0.930022	0.0042619	0.750267	-0.00385942	0.872043	0.0150429	0.267074	0.0276334	0.0855913
SSB	Lupus La protein	P05455	0.0504444	0.67918	0.0537962	0.61815	0.0125904	0.852409	0.0414227	0.700802	-0.0469662	0.242602	-0.0736129	0.425156	-0.0613563	0.0919523	0.00590307	0.899678
PRKCB	Protein kinase C beta type	P05771;P05771-2	0.01114	0.920031	0.0694987	0.532771	-0.0013712	0.98775	0.0243761	0.82619	-0.0515941	0.54137	0.00479919	0.963783	0.0215375	0.75832	-0.0299601	0.782052
UROD	Uroporphyrinogen decarboxylase	P06132	-0.0444562	0.741668	0.0308128	0.819166	-0.0450855	0.664675	-0.0331023	0.806005	0.127026	0.149561	0.101291	0.453343	0.0928792	0.264015	0.0730939	0.4867
LCK	Tyrosine-protein kinase Lck	P06239;P06239-3;P06239-2;P06241-3;P06241-2;P06241;P07947	0.0405246	0.509488	0.0501012	0.367442	-0.0139734	0.644719	0.0127848	0.816639	0.00907967	0.620775	0.00154318	0.964085	-0.038034	0.0425353	-0.0137175	0.571958
RB1	Retinoblastoma-associated protein	P06400	0.0561507	0.711871	-0.0336136	0.802698	-0.0994531	0.257054	-0.0140281	0.916906	-0.0421289	0.466806	-0.0280747	0.811222	-0.057374	0.258738	-0.0845204	0.313082
PTMA	Prothymosin alpha;Prothymosin alpha, N-terminally processed;Thymosin alpha-1	P06454-2;P06454	0.00306591	0.955722	0.0327843	0.606044	-0.0639778	0.0206136	0.0169119	0.789778	-0.0352735	0.0380608	-0.00700719	0.802464	-0.0550764	0.00221776	-0.0469762	0.0305258
CDK1	Cyclin-dependent kinase 1	P06493;P06493-2;P11802-2;Q07002;Q14004-2;Q00536-2;Q00537-2;Q00537;Q07002-3;Q00536-3;Q00536;O94921;O94921-2;Q96Q40;Q96Q40-5;O94921-3;Q96Q40-3;Q96Q40-4;Q96Q40-6;Q14004	0.00626642	0.953401	-0.0052401	0.958056	-0.0175396	0.79228	-0.105645	0.2947	-0.113111	0.00436324	-0.074908	0.330622	-0.14462	5.53189e-05	-0.13454	0.0166715
ATP5B	ATP synthase subunit beta, mitochondrial	P06576	-0.00214319	0.839483	0.0175297	0.425584	-0.000190066	0.974941	0.00828043	0.710907	-0.00255953	0.64155	0.00378405	0.567917	-0.000233823	0.965999	0.00570941	0.303451
CD2	T-cell surface antigen CD2	P06729	0.0577214	0.744992	0.025701	0.882665	0.0630491	0.642568	0.0118344	0.945806	-0.0770847	0.336269	-0.0195345	0.894255	-0.0233669	0.715857	-0.00788688	0.932291
ENO1	Alpha-enolase	P06733;P06733-2	0.000963	0.958996	0.0247067	0.548877	-0.0146402	0.190249	-0.000822347	0.984544	-0.0105997	0.310479	0.00256209	0.825387	-0.029809	0.00765762	-0.0129273	0.218531
GPI	Glucose-6-phosphate isomerase	P06744;P06744-2;Q8N196	0.0102581	0.898962	0.0361422	0.722322	-0.00812487	0.839653	0.0251453	0.804594	-0.00895782	0.742114	-0.026705	0.594917	-0.0254858	0.35309	0.0281587	0.351595
NPM1	Nucleophosmin	P06748;P06748-2;P06748-3	-0.019078	0.841886	0.0100018	0.932555	-0.00279183	0.949777	-0.00426641	0.9712	0.00755938	0.814581	0.0415833	0.410503	0.016619	0.606958	0.0266587	0.458898
TPM3	Tropomyosin alpha-3 chain	P06753-2;P06753-3;P06753-6;P06753-5;P06753-4;P06753-7	-0.0010362	0.976362	0.0121654	0.755527	0.000893741	0.955947	-0.00696763	0.858367	-0.0194493	0.0719701	-0.0294121	0.138812	-0.00746956	0.476566	-0.0135506	0.289006
HEXA	Beta-hexosaminidase subunit alpha	P06865;P06865-2	-0.000232082	0.99841	-0.0576868	0.609747	-0.0070746	0.93004	0.0253112	0.822392	0.0281941	0.677917	0.0386393	0.735689	0.123018	0.0523019	0.119235	0.108474
LDHB	L-lactate dehydrogenase B chain	P07195	-0.00328473	0.901279	0.0116781	0.796583	-0.00829268	0.564881	0.00335217	0.940977	-0.0277913	0.0195845	-0.00460993	0.764317	-0.0304783	0.0113282	-0.00460886	0.681692
P4HB	Protein disulfide-isomerase	P07237	0.01661	0.701436	0.0393553	0.410326	0.0279191	0.184786	0.0692369	0.153504	0.0362679	0.0150538	0.0286122	0.226453	0.0386133	0.0102156	0.0378744	0.0260679
CTSD	Cathepsin D;Cathepsin D light chain;Cathepsin D heavy chain	P07339	-0.01671	0.79823	-0.00266694	0.96385	0.0351498	0.214135	0.0224855	0.702804	-0.0438834	0.0296771	-0.018147	0.609533	0.012736	0.488548	0.00693396	0.76399
ANXA2;ANXA2P2	Annexin A2;Putative annexin A2-like protein	P07355;P07355-2;A6NMY6	0.0122589	0.848679	0.0269881	0.676994	0.0391432	0.193964	0.0339464	0.600692	-0.00930011	0.621732	-0.00970271	0.778425	0.0137028	0.468595	0.0140973	0.53595
CAPN1	Calpain-1 catalytic subunit	P07384	-0.0147112	0.770606	0.0201282	0.669765	-0.0116174	0.59158	0.00607053	0.897477	0.00173924	0.912381	0.0245842	0.371972	0.0429691	0.0104595	0.0326748	0.0975377
TUBB	Tubulin beta chain	P07437;A6NNZ2	-0.00682295	0.98759	0.0331332	0.935295	0.0373646	0.886711	-0.0486952	0.905033	0.0537839	0.702154	0.0224286	0.932447	-0.0628165	0.649503	-0.0883531	0.694334
HEXB	Beta-hexosaminidase subunit beta;Beta-hexosaminidase subunit beta chain B;Beta-hexosaminidase subunit beta chain A	P07686	0.0772353	0.661093	0.0511848	0.771149	0.030171	0.828821	0.147314	0.405578	-0.00443364	0.973896	0.0265828	0.880723	0.120987	0.313936	0.0661321	0.669714
PFN1	Profilin-1	P07737	0.0257767	0.525113	0.0476968	0.451324	-0.0187885	0.40861	0.0183355	0.771008	0.0167608	0.280867	0.017944	0.415575	-0.0230647	0.142092	-0.00224064	0.88398
APRT	Adenine phosphoribosyltransferase	P07741;P07741-2	0.00133847	0.969555	0.0353451	0.379869	-0.0260819	0.121956	0.0405824	0.314585	0.0159498	0.128299	0.0109538	0.517835	-0.026487	0.0151925	-0.0100812	0.402056
CD3E	T-cell surface glycoprotein CD3 epsilon chain	P07766	-0.120369	0.295761	-0.166241	0.152942	0.00491176	0.942861	0.0233016	0.837795	0.100031	0.0565499	0.0181759	0.860818	0.1087	0.0345029	0.103951	0.0863708
EPRS	Bifunctional glutamate/proline--tRNA ligase;Glutamate--tRNA ligase;Proline--tRNA ligase	P07814	0.0271216	0.799189	0.0329524	0.761257	-0.0320483	0.530029	0.0263696	0.807834	0.0114056	0.732319	0.00756759	0.898818	-0.00449581	0.892637	-8.81166e-05	0.99834
HSP90AA1	Heat shock protein HSP 90-alpha	P07900;P07900-2	0.0128974	0.363332	0.00469729	0.88798	0.00157929	0.854838	0.0252681	0.494339	0.00757923	0.371763	0.015545	0.103408	0.0203251	0.0224839	0.0139324	0.107368
HNRNPC	Heterogeneous nuclear ribonucleoproteins C1/C2	P07910-4;P07910-2	-0.0221737	0.910813	-0.0324379	0.869858	0.0184317	0.901546	-0.0471971	0.811642	0.0440211	0.66446	0.0625474	0.719931	0.0385836	0.675494	0.0465435	0.702175
FH	Fumarate hydratase, mitochondrial	P07954-2;P07954	0.00682872	0.874249	0.0219814	0.600869	0.0038015	0.845387	0.0271195	0.51928	-0.00252325	0.84467	-0.00222693	0.924878	0.0144006	0.269573	0.00887668	0.582044
ANXA6	Annexin A6	P08133-2;P08133	0.00236615	0.947447	0.0217519	0.718305	0.00634128	0.746238	0.0194603	0.746838	-0.00705922	0.635951	0.000853809	0.968825	0.00238057	0.872901	-0.00976045	0.514789
RHOC	Rho-related GTP-binding protein RhoC	P08134;P62745	0.0431951	0.787538	0.030684	0.848117	0.0533103	0.673951	0.0964873	0.548402	0.0562262	0.604857	0.123365	0.432982	-0.00328941	0.973679	0.0553888	0.674885
SLC3A2	4F2 cell-surface antigen heavy chain	P08195-3;P08195;P08195-4;P08195-2	0.00595431	0.902119	0.0249858	0.727224	0.0235933	0.359215	0.0361031	0.614745	-0.00873373	0.6295	0.0180458	0.53111	0.0187227	0.305311	0.0330287	0.0848559
HSP90AB1	Heat shock protein HSP 90-beta	P08238;Q58FF7;Q14568;Q58FG1;Q58FF6	0.00432076	0.702528	0.0184291	0.491481	0.00502636	0.463726	0.0157893	0.590301	-0.00378862	0.574818	-0.00128704	0.863048	-0.00926076	0.177307	0.00469624	0.487613
ASNS	Asparagine synthetase [glutamine-hydrolyzing]	P08243;P08243-2;P08243-3	-0.0131571	0.889473	0.0256703	0.757778	-0.0984466	0.0485644	0.0149364	0.857494	-0.0411615	0.238924	0.0085348	0.88942	-0.008606	0.778169	-0.0387029	0.386269
PDHA1	Pyruvate dehydrogenase E1 component subunit alpha, somatic form, mitochondrial	P08559-3;P08559;P08559-2;P08559-4;P29803	0.0243622	0.787782	-0.00889634	0.912181	-0.07323	0.104619	0.00243943	0.975871	0.0034572	0.904406	-0.0010652	0.984438	-0.0199334	0.473093	-0.0251938	0.51401
PTPRC	Receptor-type tyrosine-protein phosphatase C	P08575-4;P08575-9;P08575-10;P08575-8;P08575-7;P08575-5;P08575-6;P08575	0.0114042	0.87048	0.00510964	0.942832	-0.037902	0.246926	0.00902653	0.899204	-0.00109547	0.959675	0.00448449	0.907908	-0.0261992	0.233694	-0.031331	0.287872
SNRPB2	U2 small nuclear ribonucleoprotein B	P08579	0.0514732	0.539326	0.0525976	0.479926	-0.0120699	0.786564	0.0459708	0.536446	0.00467744	0.847893	-0.00148405	0.974336	-0.0197673	0.405644	-0.0165314	0.608207
SNRNP70	U1 small nuclear ribonucleoprotein 70 kDa	P08621;P08621-2;P08621-4;P08621-3	-0.0218908	0.762748	-0.0318447	0.639532	-0.0242837	0.578513	0.0149783	0.825329	0.0519317	0.106525	0.0333717	0.576497	0.028614	0.330765	0.0175907	0.658921
VIM	Vimentin	P08670;P41219;P41219-2;P14136-3;P14136;P14136-2	-0.00221888	0.966567	0.00726095	0.927003	-0.0320304	0.251756	-0.0136447	0.863339	0.0242361	0.220828	0.00577262	0.854661	-0.0112177	0.566039	-0.00306642	0.88496
GNAI3	Guanine nucleotide-binding protein G(k) subunit alpha	P08754;P63096-2;P63096;P38405-3;P11488;P19087;A8MTJ3	-0.0104566	0.853508	0.0171797	0.727744	0.00696172	0.794546	-0.0203866	0.679685	-0.00803576	0.664719	0.000923689	0.97879	-0.00219406	0.899308	0.0169285	0.455416
ANXA5	Annexin A5	P08758	-0.0188606	0.650798	0.011033	0.759777	0.0150477	0.412508	0.0199714	0.580783	-0.0109955	0.399997	0.0125015	0.586952	0.0235871	0.0651934	0.0229722	0.151187
RPSA	40S ribosomal protein SA	P08865	0.00265027	0.912146	0.00650297	0.883983	-0.0219168	0.113411	-0.00765439	0.863638	0.0101545	0.364305	-0.00961966	0.532456	-0.0208168	0.0701971	0.00116902	0.916093
MRPL3	39S ribosomal protein L3, mitochondrial	P09001	-0.0504709	0.681964	-0.00114074	0.992597	0.0124394	0.899552	-0.010351	0.932907	-0.00420033	0.957822	0.00454709	0.967733	0.00314476	0.964014	0.020946	0.831966
SNRPA	U1 small nuclear ribonucleoprotein A	P09012	0.0100273	0.897713	0.00957418	0.888548	0.0297016	0.418655	0.0244528	0.720709	-0.00763263	0.759509	0.0128805	0.772231	0.0177463	0.453845	-0.00328183	0.917039
ENO2	Gamma-enolase	P09104;P09104-2	-0.00275785	0.960518	0.00675715	0.915341	-0.0351927	0.18259	-0.0245741	0.699475	0.00776899	0.660874	0.0164815	0.579353	-0.0137669	0.438927	-0.0164974	0.454802
ACAA1	3-ketoacyl-CoA thiolase, peroxisomal	P09110;P09110-2	0.00573373	0.949348	0.014852	0.855676	-0.0102448	0.840809	0.00870778	0.915056	-0.0063322	0.839044	-0.0243842	0.708854	-0.0231293	0.423369	-0.0124954	0.753993
SRP19	Signal recognition particle 19 kDa protein	P09132;P09132-2	-0.109979	0.825065	-0.211797	0.621141	-5.7393e-05	0.999755	-0.0425337	0.920738	0.115158	0.515636	-0.0611798	0.891908	0.0617902	0.726381	0.144187	0.462582
GSTP1	Glutathione S-transferase P	P09211	0.024839	0.481553	0.0335646	0.585281	0.00994803	0.623707	0.0180093	0.769171	-0.00615036	0.684724	0.0144675	0.4747	-0.0248097	0.110473	-0.0164582	0.282393
QDPR	Dihydropteridine reductase	P09417-2;P09417	-0.00490377	0.926919	0.0054211	0.907823	0.0249563	0.343788	0.0260019	0.579848	-0.00529065	0.768848	0.0047242	0.888552	-0.00800978	0.633441	0.00158203	0.943982
TPM1	Tropomyosin alpha-1 chain	P09493-5	0.0544428	0.59237	0.040194	0.69223	0.0803794	0.316134	0.0501513	0.621709	0.0981237	0.233006	0.0611839	0.561113	0.03505	0.645626	0.0869171	0.375022
CLTA	Clathrin light chain A	P09496-2;P09496-4;P09496-3;P09496;P09496-5	0.0221927	0.919934	0.0499701	0.804137	-0.0522794	0.698126	-0.0622824	0.75733	0.0758961	0.4429	0.0888989	0.588078	-0.00483064	0.958235	0.0858714	0.45541
ANXA4	Annexin A4	P09525-3;P09525;P09525-2	-0.0004151	0.992796	0.026591	0.508722	0.0205322	0.357535	0.0272679	0.498097	-0.0144591	0.330577	-0.00791596	0.778872	0.0138802	0.318029	0.006381	0.72532
DLD	Dihydrolipoyl dehydrogenase, mitochondrial	P09622-2;P09622-3;P09622	0.0168966	0.752608	0.0266236	0.612524	-0.0107215	0.665623	0.0118533	0.821209	-0.00213652	0.889283	-0.016192	0.575137	-0.00755121	0.623531	0.00295516	0.87674
HNRNPA1;HNRNPA1L2	Heterogeneous nuclear ribonucleoprotein A1;Heterogeneous nuclear ribonucleoprotein A1, N-terminally processed;Heterogeneous nuclear ribonucleoprotein A1-like 2	P09651-3;P09651-2;P09651;A0A2R8Y4L2;Q32P51	-0.00768245	0.860969	0.00912024	0.877821	0.0113739	0.600271	-0.00461683	0.937958	0.00179069	0.901322	0.0134095	0.557983	-0.00884963	0.541586	0.00595289	0.697789
SNRPA1	U2 small nuclear ribonucleoprotein A	P09661	0.00816073	0.784866	0.0116688	0.72631	-0.00576978	0.682724	-0.0208495	0.532857	-0.00945507	0.317872	0.00426458	0.793544	-0.0206627	0.0354947	0.00421369	0.70831
PARP1	Poly [ADP-ribose] polymerase 1	P09874	0.00545049	0.961763	0.00583125	0.954049	-0.0633786	0.228138	0.00646912	0.949029	-0.02742	0.464758	-0.0155047	0.828411	-0.00892233	0.797267	0.00124939	0.97824
LTA4H	Leukotriene A-4 hydrolase	P09960;P09960-2;P09960-4;P09960-3	0.00840057	0.874487	0.0392273	0.428564	0.00401751	0.867016	0.00377846	0.938811	0.0107576	0.4952	-0.00302466	0.918127	0.00440652	0.779057	0.0200379	0.310178
ALDOC	Fructose-bisphosphate aldolase C	P09972	-0.0367796	0.706329	0.0178085	0.855427	-0.0170027	0.673673	-0.0282032	0.773046	-0.0173279	0.522791	0.00580774	0.900438	-0.0136448	0.614222	-0.0652473	0.0897095
CHTF8	Chromosome transmission fidelity protein 8 homolog isoform 2	P0CG12	0.0631696	0.765001	0.108235	0.601503	0.00615815	0.969865	0.0849441	0.681572	0.0304894	0.682795	-0.090842	0.599832	-0.0494186	0.474758	-0.0212538	0.832098
UBA52;RPS27A;UBB;UBC	Ubiquitin-60S ribosomal protein L40;Ubiquitin;60S ribosomal protein L40;Ubiquitin-40S ribosomal protein S27a;Ubiquitin;40S ribosomal protein S27a;Polyubiquitin-B;Ubiquitin;Polyubiquitin-C;Ubiquitin	P62987;P62979;P0CG47;P0CG48	0.0165458	0.59134	0.0282919	0.486342	0.00791711	0.616674	0.040923	0.316671	0.0122687	0.237945	0.0144502	0.38725	-0.000907154	0.929422	0.0291963	0.0115644
TRAPPC2B;TRAPPC2	Trafficking protein particle complex subunit 2B;Trafficking protein particle complex subunit 2	P0DI82;P0DI81;P0DI81-3	0.0308123	0.72121	0.039978	0.64368	0.0188221	0.784493	0.105939	0.226536	0.0102315	0.887111	0.0144058	0.870706	0.0343046	0.592663	0.0451392	0.604439
HSPA1A;HSPA1B	Heat shock 70 kDa protein 1A;Heat shock 70 kDa protein 1B	P0DMV8-2;P0DMV9;P0DMV8	0.0521994	0.826896	0.00367409	0.986926	0.0627705	0.699626	0.121027	0.590512	0.0184714	0.849462	-0.0397232	0.847681	0.00746654	0.932146	0.0839391	0.441601
		P0DP25;P0DP24;P0DP23	-0.0197828	0.955764	0.0772959	0.828496	0.0219337	0.938679	0.148829	0.677013	0.021344	0.88762	-0.0473101	0.87489	-0.00431995	0.974566	-0.00242094	0.990136
		P0DPB6;P0DPB5	-0.0498726	0.614377	0.0107396	0.913378	0.0226027	0.772175	0.0455488	0.645257	0.0368375	0.425955	0.0372691	0.655766	-0.0270008	0.517639	0.000461049	0.993956
		P0DV77	-0.0525864	0.841383	0.00726397	0.977937	0.0578822	0.776792	0.0955228	0.716481	0.00682915	0.961806	0.0495171	0.834306	0.0458901	0.715621	0.0583315	0.720708
FDX1	Adrenodoxin, mitochondrial	P10109	0.0475317	0.669263	0.0161663	0.884288	-0.0117598	0.895926	0.0767773	0.491561	0.012918	0.88173	0.0266489	0.810535	-0.00120962	0.987576	0.0572874	0.578321
TROVE2	60 kDa SS-A/Ro ribonucleoprotein	P10155-3;P10155-5;P10155-4;P10155;P10155-2	0.010574	0.83471	0.0373445	0.405883	0.000596244	0.979727	0.0101182	0.820618	0.0232843	0.148953	0.0214088	0.452023	0.00536665	0.728449	-0.0082988	0.691038
GAA	Lysosomal alpha-glucosidase;76 kDa lysosomal alpha-glucosidase;70 kDa lysosomal alpha-glucosidase	P10253	-0.0457243	0.765694	0.0576921	0.707065	0.0359482	0.768631	0.078667	0.608816	0.0358029	0.690088	0.0250011	0.858958	0.0673603	0.409538	0.00225862	0.984886
DLAT	Dihydrolipoyllysine-residue acetyltransferase component of pyruvate dehydrogenase complex, mitochondrial	P10515	-0.00854818	0.940548	0.0085578	0.934511	-0.0428212	0.508932	-0.00285486	0.97813	0.0631271	0.205089	0.0202044	0.8357	-0.00133389	0.97687	0.0588255	0.322106
TXN	Thioredoxin	P10599-2;P10599	0.0466069	0.885388	0.0789733	0.807122	0.0778746	0.758714	0.0912767	0.777856	-0.142548	0.355797	-0.00869153	0.972886	-0.126745	0.26646	-0.0283675	0.866943
PRKAR1A	cAMP-dependent protein kinase type I-alpha regulatory subunit;cAMP-dependent protein kinase type I-alpha regulatory subunit, N-terminally processed	P10644;P10644-2	0.0104695	0.913659	0.0319928	0.707571	-0.00911447	0.83816	0.0234978	0.782773	0.00347938	0.903669	0.0078825	0.880216	-0.0369773	0.195466	0.000519078	0.98875
ESD	S-formylglutathione hydrolase	P10768	0.0114569	0.851642	0.0254481	0.688416	0.0298014	0.299266	0.0043317	0.945489	0.0226345	0.228413	0.0076951	0.812271	-0.0168545	0.366486	-0.0014249	0.950626
HSPD1	60 kDa heat shock protein, mitochondrial	P10809;P10809-2	0.00350793	0.859619	0.0190488	0.644365	0.00538779	0.639517	0.0250752	0.561616	-0.00159922	0.876996	-0.00553647	0.669262	-0.000623031	0.951907	0.00813161	0.434189
HSPA5	78 kDa glucose-regulated protein	P11021	0.012099	0.776305	0.0283075	0.672612	0.0512289	0.0353266	0.0554238	0.410556	0.0105903	0.519858	0.00142751	0.955382	0.0268079	0.111378	0.0355795	0.0382265
HSPA8	Heat shock cognate 71 kDa protein	P11142;P11142-2;P54652	-0.000301145	0.982293	0.0180662	0.582636	0.000618805	0.940448	0.0208955	0.571634	0.00797871	0.340132	0.00508217	0.570174	-0.0051307	0.537287	0.0120065	0.156078
SLC2A1	Solute carrier family 2, facilitated glucose transporter member 1	P11166	-0.0422511	0.519062	0.00977316	0.866588	-0.0386434	0.228988	0.0343328	0.556434	-0.0509614	0.0324354	0.00500192	0.899353	0.000864909	0.965865	0.000157931	0.995326
EPB41	Protein 4.1	P11171-4;P11171-3;P11171-2;P11171;P11171-6;P11171-7;P11171-5;Q9H4G0-4;Q9H4G0-3;Q9H4G0-2;Q9H4G0	-0.0772695	0.836261	0.0126734	0.972946	0.0950118	0.738161	0.0238129	0.949193	0.0426982	0.859644	0.0475749	0.896109	0.0889479	0.685785	0.0438485	0.882323
UMPS	Uridine 5-monophosphate synthase;Orotate phosphoribosyltransferase;Orotidine 5-phosphate decarboxylase	P11172;P11172-3;P11172-2;P11172-4	0.0641546	0.607919	0.0332292	0.768863	-0.0310096	0.644321	-0.00824035	0.941856	0.0796084	0.137745	0.00461356	0.966528	0.0557606	0.270941	0.0890147	0.154598
PDHB	Pyruvate dehydrogenase E1 component subunit beta, mitochondrial	P11177;P11177-2;P11177-3	0.0390032	0.701429	0.0467201	0.627899	-0.0218545	0.658706	0.00450129	0.962661	0.026259	0.438816	0.0300243	0.611193	0.00233941	0.943843	0.0197204	0.644069
PYGB	Glycogen phosphorylase, brain form	P11216;P11217-2;P06737-2;P11217;P06737	0.0335009	0.788684	0.0292434	0.790121	0.011803	0.858008	0.0306927	0.779997	0.079112	0.0995386	0.0807738	0.299202	0.0316305	0.484877	0.0661252	0.247562
LAMP1	Lysosome-associated membrane glycoprotein 1	P11279;P11279-2	-0.00493056	0.979698	-0.0813885	0.671145	0.00299011	0.983012	0.0769812	0.687929	0.0566021	0.670132	0.103118	0.604095	0.142329	0.249051	0.0922149	0.540124
ACADM	Medium-chain specific acyl-CoA dehydrogenase, mitochondrial	P11310;P11310-2	0.0237131	0.831942	0.0246724	0.810432	-0.0456608	0.386985	-0.0189936	0.85346	0.0155414	0.644313	0.0125164	0.837327	-0.0548922	0.110877	-0.0481285	0.320866
TOP1	DNA topoisomerase 1	P11387	-0.0367449	0.88159	-0.0574104	0.816035	-0.0114782	0.951898	-0.0725125	0.768953	0.0027992	0.986574	0.0769708	0.753868	0.00976158	0.947053	0.00983688	0.963069
TOP2A	DNA topoisomerase 2-alpha	P11388;P11388-2;P11388-3;P11388-4	0.0286999	0.909727	0.0296217	0.906841	0.0412824	0.837455	0.0469444	0.852901	0.0114601	0.94975	0.0204299	0.932187	0.0243304	0.880455	0.0472865	0.828341
G6PD	Glucose-6-phosphate 1-dehydrogenase	P11413;P11413-2;P11413-3	0.0164822	0.746356	0.0339221	0.551248	0.00392977	0.87224	0.0307408	0.588939	-0.00690118	0.651375	-0.000666271	0.979919	-0.0170854	0.268548	-0.0185802	0.32776
UBL4A	Ubiquitin-like protein 4A	P11441	-0.016264	0.844107	-0.0361202	0.654567	-0.0222456	0.696404	0.00950555	0.906082	-0.00292328	0.935606	0.0122564	0.859452	-0.00361685	0.910083	-0.000152218	0.997311
PC	Pyruvate carboxylase, mitochondrial	P11498;P11498-2	-0.146688	0.246278	0.030787	0.805111	-0.0788159	0.376415	-0.0702256	0.574608	-0.0498451	0.437992	0.00783522	0.946322	0.00681794	0.898294	-0.0850541	0.383155
DMD	Dystrophin	P11532-4;P11532-11;P11532;P11532-3;P11532-2	0.058853	0.860243	0.0637023	0.847891	0.134583	0.433424	0.137984	0.678236	0.049993	0.600531	-0.177319	0.57908	-0.113519	0.240038	0.0403066	0.715366
MTHFD1	C-1-tetrahydrofolate synthase, cytoplasmic;Methylenetetrahydrofolate dehydrogenase;Methenyltetrahydrofolate cyclohydrolase;Formyltetrahydrofolate synthetase;C-1-tetrahydrofolate synthase, cytoplasmic, N-terminally processed	P11586	0.00612194	0.776796	0.0146312	0.64326	-0.00412699	0.71572	0.0178566	0.572339	-0.00385032	0.617302	0.00204214	0.868249	-0.0199469	0.0149843	-0.00438804	0.594857
IGF2R	Cation-independent mannose-6-phosphate receptor	P11717	0.0101544	0.863684	0.00933224	0.876907	-0.0580595	0.0414264	0.0125943	0.834456	0.00880443	0.652044	-0.000222574	0.995084	0.0217372	0.270803	-0.00484648	0.848413
CDK4	Cyclin-dependent kinase 4	P11802	0.0428913	0.709057	-0.0566408	0.622587	0.0603234	0.508421	-0.00312317	0.978292	0.0469424	0.509181	0.0947746	0.380449	0.0329219	0.610916	0.00465875	0.960658
PRPS2	Ribose-phosphate pyrophosphokinase 2	P11908;P11908-2	-0.00878787	0.88478	-0.00111714	0.983408	-0.0287898	0.282946	0.0114946	0.830645	-0.0320589	0.0764753	0.00229227	0.940843	-0.0219441	0.199994	-0.0115677	0.60199
PABPC1	Polyadenylate-binding protein 1	P11940;P11940-2	0.0068829	0.951703	0.0324876	0.749034	0.0105887	0.837115	-0.00876732	0.931131	0.0371763	0.304576	0.0279322	0.661441	0.0276829	0.439085	0.0378154	0.396899
PCNA	Proliferating cell nuclear antigen	P12004	-0.00550957	0.918246	0.0189494	0.77898	0.00237664	0.926619	0.00771462	0.90897	-0.00404145	0.812012	-0.00830767	0.774959	-0.00323674	0.848903	-0.0322494	0.124134
HARS	Histidine--tRNA ligase, cytoplasmic	P12081-3;P12081-2;P12081-4;P12081	0.0305742	0.827534	0.108457	0.416357	-0.0266331	0.781503	-0.039078	0.768254	-0.0129728	0.76486	0.0113328	0.885101	-0.0449712	0.268443	0.0148349	0.778014
IMPDH2	Inosine-5-monophosphate dehydrogenase 2	P12268	0.0263674	0.577241	0.054826	0.321192	-0.00631375	0.78798	-4.74902e-05	0.999307	-0.0291527	0.0461651	-0.0214786	0.397313	-0.0579861	0.000337142	-0.043648	0.0205076
TPR	Nucleoprotein TPR	P12270;P12270-2	-0.00388145	0.947268	0.00520115	0.931641	-0.068508	0.0147025	-0.00635953	0.91647	-0.0241926	0.253837	-0.000614746	0.986959	0.0289832	0.158586	-0.00468074	0.858803
CKMT1A	Creatine kinase U-type, mitochondrial	P12532;P12532-2	-0.00910571	0.917547	0.0175178	0.842183	-0.0296337	0.663821	-0.0178826	0.838944	-0.0272129	0.505788	0.0125996	0.866552	-0.0177145	0.611751	-0.0366591	0.507805
BCKDHA	2-oxoisovalerate dehydrogenase subunit alpha, mitochondrial	P12694;P12694-2	0.0502242	0.753206	-0.0088723	0.95217	-0.0740426	0.495284	0.00989555	0.946662	0.0539643	0.420798	-0.0141576	0.919121	-0.0491444	0.428355	-0.059562	0.567539
ACTN1	Alpha-actinin-1	P12814-2;P12814;P12814-3;P12814-4;P35609-2;P35609;Q08043	0.00648208	0.876721	0.0412886	0.28564	0.00735014	0.695911	0.0241742	0.528577	-8.44397e-05	0.994268	-0.0181116	0.429378	-0.00453117	0.700333	-0.0237919	0.139677
PEPD	Xaa-Pro dipeptidase	P12955-3;P12955;P12955-2	0.00620732	0.940404	0.0239381	0.740807	-0.00941769	0.811263	0.0238326	0.741905	-0.00478604	0.852541	-0.0121775	0.808881	-0.00403472	0.869197	0.0126807	0.690583
XRCC6	X-ray repair cross-complementing protein 6	P12956;P12956-2	0.038115	0.794008	0.0775443	0.61581	-0.084501	0.247444	-0.00226387	0.98828	-0.0348979	0.44417	-0.0371263	0.680962	-0.0335837	0.460247	-0.0229061	0.698309
XRCC5	X-ray repair cross-complementing protein 5	P13010	0.0173957	0.707785	0.0188924	0.753964	-0.0278597	0.246737	0.00681668	0.909881	0.0132968	0.421181	0.0234581	0.385128	-0.00379217	0.817412	0.00494272	0.796733
COX4I1	Cytochrome c oxidase subunit 4 isoform 1, mitochondrial	P13073	0.0341374	0.589357	0.0297378	0.614318	0.015175	0.617455	0.0701985	0.239936	-0.0160529	0.381256	-0.0109954	0.747292	0.0242615	0.184816	0.0162914	0.467498
RNH1	Ribonuclease inhibitor	P13489	0.0114925	0.73339	0.010618	0.758782	0.00745668	0.632945	0.00246784	0.943047	-0.0101888	0.324569	-0.0129682	0.497699	-0.00822701	0.424697	-0.000287223	0.98208
ITGA4	Integrin alpha-4	P13612;P13612-2	-0.0747834	0.669741	0.0157547	0.928271	-0.0328677	0.806087	-0.0441241	0.801065	-0.129527	0.29194	0.0429091	0.796952	0.0114505	0.897623	-0.0538342	0.718581
EEF2	Elongation factor 2	P13639	0.00418943	0.798971	0.0173979	0.632729	-0.0174387	0.082109	0.0168226	0.664086	-0.000875019	0.923758	0.00437666	0.680856	-0.0179751	0.0586077	-0.00620312	0.499557
PDIA4	Protein disulfide-isomerase A4	P13667	-0.00708739	0.884859	0.00944011	0.853367	0.0263727	0.234341	0.043656	0.396196	-0.0199076	0.189349	-0.0158799	0.566338	0.0246458	0.107487	0.0248572	0.16364
LCP1	Plastin-2	P13796;P13796-2	-0.0124754	0.590531	0.0186119	0.657867	-0.00413453	0.741564	0.0184692	0.660316	-0.00924152	0.380736	0.0144146	0.29513	-0.000953253	0.927368	0.00330681	0.752069
PLS3	Plastin-3	P13797-3;P13797-2;P13797	-0.0166489	0.844194	0.0366873	0.66546	0.058073	0.385889	0.102666	0.2325	-0.0158621	0.78732	0.00760796	0.925629	-0.0637432	0.225794	-0.00655709	0.931559
APEH	Acylamino-acid-releasing enzyme	P13798	0.0141097	0.746213	0.0291991	0.481904	-0.0179156	0.372806	0.0193349	0.64046	0.0143238	0.295264	0.00629651	0.800594	-0.0153048	0.264207	0.00133473	0.939376
ETFA	Electron transfer flavoprotein subunit alpha, mitochondrial	P13804-2;P13804	-0.0320502	0.733241	-0.00847334	0.924404	0.0204313	0.72164	-0.0473837	0.596751	-0.0539166	0.164528	-0.0153334	0.834789	0.0171192	0.600166	-0.0229488	0.62301
PRKAR2A	cAMP-dependent protein kinase type II-alpha regulatory subunit	P13861-2;P13861	0.0126396	0.879017	0.0444008	0.587432	0.0467859	0.441937	0.0482653	0.555561	-0.0132338	0.694267	0.0295165	0.626976	-0.00415224	0.888301	-0.0495679	0.293601
ENO3	Beta-enolase	P13929-3;P13929;P13929-2	-0.135551	0.451099	-0.0344097	0.847433	-0.117204	0.373199	-0.163236	0.365444	-0.0136431	0.896904	0.00247516	0.989052	-0.0400529	0.660312	-0.0155261	0.911651
MTHFD2	Bifunctional methylenetetrahydrofolate dehydrogenase/cyclohydrolase, mitochondrial;NAD-dependent methylenetetrahydrofolate dehydrogenase;Methenyltetrahydrofolate cyclohydrolase	P13995;P13995-2;Q9H903-3;Q9H903-1;Q9H903-5;Q9H903	-0.131082	0.116144	0.0206827	0.778418	-0.0347031	0.313562	0.0015439	0.983228	-0.131477	7.47791e-05	-0.00757778	0.860653	-0.0186122	0.421628	-0.0177397	0.561363
MIF	Macrophage migration inhibitory factor	P14174	0.00621181	0.943296	0.0239588	0.798107	-0.00254308	0.949905	0.0459112	0.624658	0.0215113	0.455332	0.0401254	0.395311	0.00965201	0.736433	0.0262781	0.446381
CD99	CD99 antigen	P14209-3;P14209	0.0305444	0.740081	0.0358904	0.675678	0.017581	0.767865	0.0153587	0.857695	-0.00826156	0.826004	0.0138427	0.845848	-0.00546389	0.869321	0.011668	0.798023
PRKCSH	Glucosidase 2 subunit beta	P14314-2;P14314	0.0105375	0.791817	0.0154255	0.744243	0.0291937	0.140749	0.0382536	0.421199	-0.010997	0.416948	0.00300324	0.898285	0.0248375	0.0744768	0.0461769	0.00458289
HCLS1	Hematopoietic lineage cell-specific protein	P14317;P14317-2	-0.00442259	0.968476	0.0271259	0.78029	-0.0234904	0.650289	0.0567614	0.560531	0.0955679	0.0374391	0.0869997	0.233771	0.0857591	0.0538379	0.0800738	0.136651
FDPS	Farnesyl pyrophosphate synthase	P14324-2;P14324	-0.000883662	0.98822	0.0257546	0.681403	0.0113956	0.674659	0.00560841	0.928639	0.00683532	0.708557	0.0134675	0.668786	0.0215245	0.245315	0.0119539	0.588275
COX7A2	Cytochrome c oxidase subunit 7A2, mitochondrial	P14406	-0.0195671	0.932397	-0.00811795	0.971923	-0.0348797	0.846821	-0.0353096	0.878358	-0.0174713	0.869348	0.0460886	0.80107	-0.0857861	0.353686	-0.0219869	0.875296
AKR1A1	Alcohol dehydrogenase [NADP(+)]	P14550	-0.0303484	0.794637	-0.0263903	0.793192	-0.0631115	0.218468	-0.0607421	0.54749	0.0167832	0.645255	0.0170828	0.794981	-0.0483082	0.180663	-0.0753469	0.174689
PKM	Pyruvate kinase PKM	P14618;P14618-3	0.223709	0.269714	0.278605	0.168629	0.278894	0.0699682	0.230054	0.252629	-0.144091	0.00407981	-0.110805	0.264387	-0.00226856	0.954509	-0.143836	0.0374253
HSP90B1	Endoplasmin	P14625;Q58FF3	-0.00190855	0.926049	0.0149604	0.70995	0.0105281	0.367763	0.029925	0.470587	-0.00339843	0.735474	0.00944807	0.463126	0.0195928	0.0605331	0.0164355	0.111469
SNRPB;SNRPN	Small nuclear ribonucleoprotein-associated proteins B and B;Small nuclear ribonucleoprotein-associated protein N	P14678-2;P14678;P14678-3;P63162;P63162-2	-0.00632369	0.893459	0.0173872	0.689853	-0.0069864	0.734475	0.00380816	0.93024	-0.00857071	0.528644	0.00809283	0.739309	-0.00901742	0.50743	-0.000668132	0.969241
HNRNPL	Heterogeneous nuclear ribonucleoprotein L	P14866;P14866-2	-0.0433875	0.702452	-0.0534366	0.637859	0.0418346	0.594146	0.0422549	0.709497	0.113099	0.0910107	0.0943888	0.382125	0.159708	0.0151175	0.126949	0.0897241
DARS	Aspartate--tRNA ligase, cytoplasmic	P14868;P14868-2	-0.00468396	0.824344	0.00992692	0.72333	-0.0323268	0.0044472	0.00482558	0.863229	0.000493416	0.945235	0.00608384	0.610222	-0.00226667	0.752581	-0.00113924	0.888377
ETS1	Protein C-ets-1	P14921-4;P14921;P14921-3;P14921-2	-0.0972801	0.50987	-0.0670228	0.648987	-0.0572243	0.59813	0.0316233	0.829663	-0.103421	0.162396	0.00421947	0.973109	-0.0234679	0.679509	-0.0536933	0.560251
JUP	Junction plakoglobin	P14923	0.0245468	0.888271	0.020517	0.893283	0.0660618	0.455425	0.0587201	0.701416	0.00457188	0.936067	-0.00602955	0.957093	0.0633962	0.244987	0.00639386	0.928789
AKR1B1	Aldose reductase	P15121;C9JRZ8;C9JRZ8-2	-0.0938252	0.409642	-0.0302935	0.782367	0.045759	0.468969	0.0451381	0.680934	-0.190375	0.00336654	0.0174688	0.831267	0.0930565	0.0313384	-0.141533	0.0889099
GSPT1;GSPT2	Eukaryotic peptide chain release factor GTP-binding subunit ERF3A;Eukaryotic peptide chain release factor GTP-binding subunit ERF3B	P15170-2;P15170-3;Q8IYD1;P15170	-0.0159746	0.841059	0.00314059	0.963685	-0.0159402	0.660923	0.0138413	0.841027	-0.0476036	0.118946	0.017651	0.729809	-0.0190226	0.46835	-0.00826898	0.817881
EZR	Ezrin	P15311	-0.0811466	0.535981	0.0127521	0.909237	0.00562018	0.909992	0.0433146	0.699012	-0.0570622	0.0764182	-0.0512804	0.419111	-0.049962	0.117992	-0.0472833	0.263713
UCHL3	Ubiquitin carboxyl-terminal hydrolase isozyme L3	P15374	0.020616	0.803435	-0.0479007	0.523172	0.0502244	0.202104	0.019705	0.792086	0.00779589	0.750036	-0.00302356	0.94781	-0.0123881	0.609371	0.0157767	0.608195
VAV1	Proto-oncogene vav	P15498-2;P15498	0.00691	0.943334	-0.0409649	0.669899	0.0458568	0.303367	0.0467045	0.627159	0.0165878	0.561774	-0.0316265	0.57422	-0.0368527	0.203616	-0.000788859	0.982384
GNS	N-acetylglucosamine-6-sulfatase	P15586-2;P15586	0.00860192	0.952153	0.0186463	0.88909	0.015405	0.863555	0.0763291	0.569357	-0.0141488	0.797522	-0.0153757	0.891061	0.00869042	0.859713	0.0192659	0.769351
DSP	Desmoplakin	P15924;P15924-3;P15924-2	0.0280545	0.897416	-0.0313746	0.879885	0.0307938	0.764915	0.0390896	0.850682	0.00733494	0.917394	-0.0277212	0.850018	0.0328297	0.637084	0.0094472	0.915944
RPA2	Replication protein A 32 kDa subunit	P15927;P15927-2;P15927-3	0.0207751	0.796746	0.0273014	0.702882	-0.013728	0.753919	-0.0144815	0.839486	-0.0270036	0.308427	-0.0339193	0.53654	-0.022925	0.343344	-0.0328872	0.339667
NQO2	Ribosyldihydronicotinamide dehydrogenase [quinone]	P16083	0.0988012	0.345187	0.0354009	0.733055	0.110073	0.17553	0.0708405	0.496527	0.0195911	0.7826	-0.076635	0.419291	-0.0680737	0.296978	-0.0242252	0.8055
SPN	Leukosialin	P16150	-0.0132731	0.878633	-0.0328493	0.667044	0.0276357	0.467641	0.052378	0.494051	0.0511769	0.0582218	-0.00976466	0.851211	0.0174894	0.502991	0.0368998	0.257691
ACADS	Short-chain specific acyl-CoA dehydrogenase, mitochondrial	P16219	-0.00041686	0.996743	0.01615	0.863642	-0.0286038	0.639349	-0.0107093	0.909315	-0.0168278	0.664759	-0.0267519	0.742279	-0.0521306	0.14197	-0.0768078	0.181355
GLB1	Beta-galactosidase	P16278-2;P16278-3;P16278	0.0130961	0.90994	0.0380736	0.742517	-0.0414772	0.646503	0.00133488	0.990799	0.0275673	0.62056	-0.0173104	0.868077	0.0429047	0.393287	0.0052097	0.942236
PPP3CB;PPP3CA	Serine/threonine-protein phosphatase 2B catalytic subunit beta isoform;Serine/threonine-protein phosphatase 2B catalytic subunit alpha isoform	P16298-2;P16298-3;P16298;P16298-4;Q08209-5	-0.0385322	0.745479	0.0576199	0.627868	-0.0750402	0.436496	-0.0655108	0.581834	0.00393378	0.959072	0.0232369	0.833932	-0.072745	0.296969	0.0160385	0.868549
POR	NADPH--cytochrome P450 reductase	P16435	0.0419896	0.639297	0.0404911	0.632265	0.0766275	0.213945	0.0668028	0.431746	-0.000518824	0.98802	-0.00570787	0.93464	0.0390038	0.214153	0.0118948	0.778417
ATP2A2	Sarcoplasmic/endoplasmic reticulum calcium ATPase 2	P16615-5;P16615-2;P16615-3;P16615-4;P16615;O14983-3;O14983-2;O14983	0.0243108	0.611173	0.00435816	0.921607	-0.0274357	0.22711	0.00380388	0.931549	-0.00535464	0.715108	-0.00916985	0.741786	-0.00619408	0.666109	-0.00927938	0.625845
FAH	Fumarylacetoacetase	P16930;P16930-2	-0.0137355	0.903252	-0.00366261	0.970584	-0.0218424	0.692928	-0.0553273	0.578748	0.0381461	0.390129	0.0384859	0.631831	0.00734528	0.858899	0.0569561	0.281311
STMN1	Stathmin	P16949;P16949-2	0.0265121	0.830705	0.0512196	0.665944	-0.0295258	0.614578	0.0223699	0.850204	0.037944	0.308906	0.046686	0.441311	-0.0166711	0.651925	0.00204308	0.965449
YBX3	Y-box-binding protein 3	P16989;P16989-2;P16989-3;Q9Y2T7	-0.0371483	0.727513	0.0162182	0.876432	-0.00878475	0.901549	0.0226603	0.828048	-0.000983584	0.982919	0.0286679	0.733265	-0.00524199	0.898202	-0.101146	0.189517
HSPA6;HSPA7	Heat shock 70 kDa protein 6;Putative heat shock 70 kDa protein 7	P17066;P48741	0.017568	0.846324	0.0279673	0.842286	0.0385832	0.44061	0.0443497	0.75252	0.0934891	0.0271131	0.0908354	0.118003	0.0921826	0.0291116	0.107247	0.0125206
GOT1	Aspartate aminotransferase, cytoplasmic	P17174;P17174-2	-0.0170031	0.815047	0.0250124	0.704556	-0.00104144	0.97312	-0.00386271	0.953235	0.0304619	0.167502	0.0152028	0.695265	0.0156494	0.471626	0.0258856	0.338755
PRKCA	Protein kinase C alpha type	P17252	-0.0613944	0.260256	0.0383526	0.46285	-0.0151702	0.640341	0.0325885	0.532088	-0.0554215	0.0200486	0.000456184	0.991159	0.00210005	0.913109	0.00383466	0.883594
TAL1	T-cell acute lymphocytic leukemia protein 1	P17542;P17542-2;P17542-3	-0.0342194	0.853161	0.0656657	0.722722	-0.0713948	0.617281	-0.0188642	0.91871	-0.0423364	0.668401	0.0798591	0.598864	-0.0464482	0.575703	0.0245247	0.829916
NDUFB7	NADH dehydrogenase [ubiquinone] 1 beta subcomplex subunit 7	P17568	0.0177247	0.85074	0.0448476	0.63319	0.0343171	0.632582	0.072535	0.441974	-0.0279055	0.487371	-0.00307121	0.968255	0.00971053	0.777769	-0.0185627	0.71419
PTPN2	Tyrosine-protein phosphatase non-receptor type 2	P17706-2;P17706;P17706-3;P17706-4	-0.0294877	0.748558	-0.00402178	0.964453	-0.0290808	0.646169	-0.00744742	0.934232	-0.0198408	0.616825	0.0228346	0.751511	-0.0209829	0.545753	-0.0718236	0.222985
CTPS1	CTP synthase 1	P17812;P17812-2	0.00779725	0.855981	0.0193885	0.650675	0.0106988	0.585183	0.0276643	0.519155	-0.00626411	0.626626	0.00359063	0.875741	-0.0161839	0.215208	0.00248698	0.877015
DDX5	Probable ATP-dependent RNA helicase DDX5	P17844;P17844-2	0.0160317	0.835243	0.0170455	0.853921	0.0383633	0.318498	0.0207777	0.822453	0.0222573	0.378583	0.00991422	0.814923	0.00286881	0.908899	0.0220043	0.439421
PFKL	ATP-dependent 6-phosphofructokinase, liver type	P17858;P17858-2;P08237;P08237-3	-0.019338	0.858331	0.0112043	0.905282	-0.126949	0.0227024	-0.0387643	0.681073	0.028353	0.488885	0.0209061	0.786256	0.0191084	0.618193	-0.0455956	0.430997
PSMC3	26S protease regulatory subunit 6A	P17980	-0.00756145	0.881476	0.0010871	0.982308	0.0108432	0.625762	0.00883997	0.856944	-0.0219844	0.128773	-0.0199137	0.454809	-0.0194397	0.17694	-0.00213296	0.902972
TCP1	T-complex protein 1 subunit alpha	P17987	0.00839344	0.534122	0.0131386	0.567824	-0.00191682	0.797189	0.0230696	0.319303	0.00939169	0.106808	0.00148913	0.856971	-0.00644679	0.261332	0.00254916	0.653249
PTPN1	Tyrosine-protein phosphatase non-receptor type 1	P18031	-0.0317783	0.814966	0.012746	0.917081	-0.0376587	0.593441	0.0279748	0.819333	-0.0534558	0.285485	0.00784239	0.927589	-0.024792	0.569103	0.00791078	0.890903
RPL7	60S ribosomal protein L7	P18124	-0.0459987	0.860949	-0.0325863	0.896636	-0.0763957	0.470231	-0.101275	0.686859	0.0288238	0.720629	0.0347212	0.796787	-0.031773	0.693512	0.00487933	0.961825
VCL	Vinculin	P18206;P18206-2;P18206-3	0.0108841	0.939946	0.0655805	0.637399	0.0263592	0.790264	0.0152865	0.912318	-0.0703169	0.317065	-0.025556	0.844901	0.0223706	0.693505	0.00990733	0.900242
SON	Protein SON	P18583-7;P18583;P18583-5;P18583-9;P18583-6;P18583-2;P18583-10;P18583-3;P18583-4;P18583-8	0.0373318	0.759099	0.023991	0.832775	-0.0388477	0.634486	0.00997515	0.930016	0.0149253	0.793541	0.00984598	0.927651	0.0589182	0.251743	-0.00243782	0.973657
NELFE	Negative elongation factor E	P18615-3;P18615;P18615-4	-0.00927506	0.891437	0.0188919	0.768345	0.0182683	0.667677	0.0454706	0.480314	-0.0414371	0.13621	-0.0198816	0.71423	-0.0167796	0.477578	-0.0275152	0.423169
PGAM1	Phosphoglycerate mutase 1	P18669;P15259;Q8N0Y7	0.00120476	0.945934	0.0172612	0.540507	0.00109759	0.907944	-0.0172864	0.539922	-0.00336578	0.6269	0.00852426	0.409346	-0.0119699	0.0927855	0.00593406	0.393935
RCC1	Regulator of chromosome condensation	P18754;P18754-2	0.0132976	0.824792	0.0190786	0.716385	0.0302331	0.297988	0.0685159	0.19931	0.0200219	0.246422	-0.00104331	0.974372	0.0165484	0.333363	0.0293481	0.172691
LIG1	DNA ligase 1	P18858-2;P18858-3;P18858	0.0021543	0.986595	0.0325192	0.788831	-0.107876	0.219838	-0.0513532	0.672689	-0.0832982	0.173742	-0.0213449	0.8504	-0.0191569	0.692597	0.000549265	0.993555
XRCC1	DNA repair protein XRCC1	P18887	0.0454662	0.734294	-0.0518747	0.681739	-0.0605588	0.522354	-0.0651879	0.606693	0.0212998	0.696107	-0.0163461	0.885339	-0.0818627	0.105928	-0.0283799	0.704004
PLCG1	1-phosphatidylinositol 4,5-bisphosphate phosphodiesterase gamma-1	P19174;P19174-2	0.0116956	0.917096	0.0138237	0.888163	-0.102326	0.0728662	-0.00729885	0.940801	-0.0428966	0.2257	-0.0448554	0.538572	-0.0854984	0.0127449	-0.0845219	0.0994531
NCL	Nucleolin	P19338	-0.0116094	0.931273	-0.0270701	0.871018	-0.0366213	0.565346	-0.0313453	0.850885	0.0233589	0.620839	0.0540778	0.456608	-0.00440564	0.92548	0.0171061	0.754261
HK1	Hexokinase-1	P19367-4;P19367-2;P19367;P19367-3;Q2TB90	0.0142658	0.7783	0.0343748	0.495136	0.0181876	0.438789	0.0388907	0.440877	-0.00849874	0.587278	0.0191177	0.483269	0.0343054	0.03615	0.0146791	0.451015
POLR2C	DNA-directed RNA polymerase II subunit RPB3	P19387	-0.0258707	0.839289	-0.0549613	0.666967	-0.0381585	0.683001	-0.0092974	0.941858	-0.0135038	0.829746	-0.00505174	0.966352	0.0197846	0.716523	-0.00664469	0.933566
POLR2E	DNA-directed RNA polymerases I, II, and III subunit RPABC1	P19388	0.0184835	0.882718	0.0881731	0.483796	0.087176	0.378197	0.0046276	0.97053	0.0239962	0.773507	0.0833377	0.499918	0.0423237	0.573122	0.0324827	0.753854
NDUFV2	NADH dehydrogenase [ubiquinone] flavoprotein 2, mitochondrial	P19404	0.0267922	0.840329	-0.0427195	0.744143	0.0174842	0.860695	0.0797265	0.543596	-0.0156172	0.751711	-0.0928571	0.41685	-0.0348987	0.427625	-0.000352591	0.995358
ERCC3	TFIIH basal transcription factor complex helicase XPB subunit	P19447	0.0264642	0.88535	0.0120746	0.942153	-0.0968673	0.393345	3.1422e-05	0.999849	-0.00714579	0.917037	-0.00425226	0.975082	-0.0883624	0.16158	-0.0454847	0.627025
TRIM21	E3 ubiquitin-protein ligase TRIM21	P19474;P19474-2	-0.0714992	0.596802	0.0220078	0.870303	0.0168295	0.876069	0.00628605	0.962794	0.0108286	0.91405	0.036421	0.779617	0.0659498	0.461354	0.102396	0.35463
SRM	Spermidine synthase	P19623	0.00823782	0.840382	0.0230471	0.561827	0.0130171	0.484279	0.0120871	0.76033	-0.00975641	0.415577	0.0113025	0.589736	-0.013203	0.273364	-0.0093451	0.542329
CSNK2A2	Casein kinase II subunit alpha	P19784	0.00331797	0.985975	-0.0332968	0.847796	0.0246317	0.824232	-0.132135	0.448885	-0.0819127	0.197783	-0.106414	0.486199	-0.0895832	0.105166	-0.0380811	0.619352
EIF2S2	Eukaryotic translation initiation factor 2 subunit 2	P20042	0.0148251	0.840717	0.00156401	0.981143	-0.0291819	0.394686	0.00510708	0.938483	-0.0173911	0.456356	-0.0179756	0.691326	-0.0156317	0.48077	0.0111586	0.695135
ANXA7	Annexin A7	P20073-2;P20073	0.000237266	0.995549	-0.00522476	0.90554	0.0108352	0.574692	0.031049	0.48294	-0.00301075	0.814154	-0.00490053	0.831774	0.00856972	0.505214	0.0250168	0.105909
RAB5A	Ras-related protein Rab-5A	P20339-2;P20339	-0.0207295	0.763207	0.0140033	0.823652	0.0254168	0.501709	0.00228976	0.970917	-0.00329314	0.894201	-0.00928542	0.851359	0.0154287	0.500446	0.0283362	0.342732
RAB6A	Ras-related protein Rab-6A	P20340-2;P20340;P20340-4;P20340-3;Q14964	-0.0331899	0.861186	-0.050052	0.792093	-0.0777385	0.60336	-0.107769	0.571375	0.0188773	0.831492	-0.0774026	0.6345	-0.0615386	0.43954	-0.0232264	0.84977
PSMB1	Proteasome subunit beta type-1	P20618	0.0429208	0.176548	0.0399316	0.29478	0.0459252	0.0089624	0.0575649	0.135707	0.0181353	0.0755978	-0.000683444	0.967864	-0.00690453	0.486182	0.0124649	0.271833
M6PR	Cation-dependent mannose-6-phosphate receptor	P20645	-0.0178836	0.831382	0.0177693	0.808341	0.00666607	0.85469	0.0391968	0.593499	-0.0189529	0.458819	0.00966687	0.82901	-0.000825525	0.972874	0.0405914	0.178531
COX5A	Cytochrome c oxidase subunit 5A, mitochondrial	P20674	-0.0254665	0.773151	0.00655609	0.934709	-0.000560137	0.990433	0.0542778	0.499697	-0.00580718	0.843152	0.00817558	0.879498	0.000708191	0.979441	0.00969831	0.789133
LMNB1	Lamin-B1	P20700	0.00414995	0.940288	0.0281074	0.713048	-0.0210382	0.459247	0.0079033	0.917528	0.00132265	0.944434	0.0121717	0.690159	-0.0172408	0.367769	0.00152538	0.941471
AGA	N(4)-(beta-N-acetylglucosaminyl)-L-asparaginase;Glycosylasparaginase alpha chain;Glycosylasparaginase beta chain	P20933	0.0122745	0.917986	0.00207081	0.986138	0.0447625	0.637131	0.0312954	0.793032	-0.0125798	0.868863	-0.00625264	0.953663	0.0116207	0.86109	0.00886821	0.926621
CD247	T-cell surface glycoprotein CD3 zeta chain	P20963-3;P20963	0.0211704	0.883207	0.0580134	0.687713	0.0089064	0.938137	0.0955679	0.509116	-0.00743443	0.906392	0.0364133	0.746545	-0.0551922	0.321972	0.0238487	0.751767
CDK11B;CDK11A	Cyclin-dependent kinase 11B;Cyclin-dependent kinase 11A	P21127;P21127-9;Q9UQ88;P21127-2;P21127-3;Q9UQ88-2;Q9UQ88-3;P21127-8;Q9UQ88-4;P21127-6;Q9UQ88-5;P21127-10;P21127-5;P21127-4;Q9UQ88-10;P21127-12;Q9UQ88-9;Q9UQ88-8;Q13882	-0.0036498	0.981092	-0.0196685	0.891728	-0.0731607	0.460772	-0.0508649	0.725125	0.0795648	0.368023	0.0599611	0.692007	0.0160379	0.844239	0.0465469	0.667038
GSTM3	Glutathione S-transferase Mu 3	P21266;P46439	0.0081704	0.936657	0.0305259	0.734071	-0.0153769	0.762405	-0.0981847	0.279991	0.00423792	0.894368	0.000424986	0.994399	-0.0330274	0.284707	-0.0272258	0.525805
ATP6V1B2	V-type proton ATPase subunit B, brain isoform	P21281;P15313	-0.00120547	0.987857	0.0230715	0.746032	0.00500011	0.8866	0.00898878	0.899491	0.0174003	0.445289	0.00225913	0.95699	-0.00573415	0.80031	0.0216358	0.444978
CSRP1	Cysteine and glycine-rich protein 1	P21291	0.00750347	0.922391	0.0536872	0.487972	0.0484253	0.41171	0.0350913	0.64936	-0.0210095	0.508406	0.00108987	0.98577	-0.0377224	0.178583	-0.00653617	0.86763
FLNA	Filamin-A	P21333-2;P21333	-0.0125702	0.79068	0.0105699	0.880535	-0.0372339	0.130764	0.00104571	0.988134	-0.0398832	0.0311142	-0.0104343	0.727414	0.0248984	0.16556	-0.00591091	0.762297
NF1	Neurofibromin;Neurofibromin truncated	P21359-2;P21359-6;P21359;P21359-4	-0.00995919	0.949248	0.0344649	0.82574	-0.0829567	0.531716	-0.0461998	0.767985	-0.0242572	0.823394	-0.0337022	0.812881	-0.0473908	0.617423	-0.0511269	0.735342
ACO1	Cytoplasmic aconitate hydratase	P21399	0.018885	0.824488	0.0559908	0.457383	0.0244587	0.582053	0.00969968	0.896972	-0.0333148	0.189597	-0.0248943	0.610239	-0.0345786	0.146685	-0.101521	0.0116076
VDAC1	Voltage-dependent anion-selective channel protein 1	P21796	-0.0179553	0.888812	-0.0446367	0.690073	-0.0761218	0.185854	-0.0348058	0.755694	0.00492644	0.885269	-0.0458308	0.531416	-0.0560257	0.110354	-0.113253	0.0490586
SDHB	Succinate dehydrogenase [ubiquinone] iron-sulfur subunit, mitochondrial	P21912	-0.00938771	0.922378	-0.00826865	0.923257	0.0222879	0.653976	-0.0180508	0.833498	-0.0781608	0.0542867	-0.00876421	0.902051	0.0370448	0.26086	-0.0115694	0.798636
MUT	Methylmalonyl-CoA mutase, mitochondrial	P22033	-0.00448629	0.97756	0.00400665	0.979958	-0.0480709	0.711652	0.0422224	0.791371	0.0108503	0.903169	0.0203427	0.887335	-0.0720992	0.371152	-0.0614685	0.648168
OSBP	Oxysterol-binding protein 1	P22059;REV__Q86U86-5;REV__Q86U86-4;REV__Q86U86-7;REV__Q86U86-3;REV__Q86U86-9;REV__Q86U86-2;REV__Q86U86-8;REV__Q86U86;REV__Q9H6A9;Q969R2-5;Q969R2-4;Q969R2-6;Q969R2-3;Q969R2-2;Q969R2	0.0420013	0.519328	0.0319691	0.578531	0.0220757	0.51006	0.0427672	0.458543	0.0215339	0.324234	-0.000843287	0.984279	0.00581574	0.777798	0.000231755	0.993361
PCMT1	Protein-L-isoaspartate(D-aspartate) O-methyltransferase	P22061;P22061-2	-0.0766544	0.698038	-0.00725011	0.970681	-0.0351749	0.814719	-0.0510687	0.795862	0.221729	0.17302	0.0939481	0.666471	0.0910614	0.55959	0.12415	0.512836
GART	Trifunctional purine biosynthetic protein adenosine-3;Phosphoribosylamine--glycine ligase;Phosphoribosylformylglycinamidine cyclo-ligase;Phosphoribosylglycinamide formyltransferase	P22102;P22102-2	0.00556535	0.890806	0.0172851	0.71727	-0.0413354	0.0417988	0.00886207	0.852565	0.014876	0.261804	-0.000731906	0.974362	-0.0282872	0.0389485	-0.0352184	0.0449171
PAICS	Multifunctional protein ADE2;Phosphoribosylaminoimidazole-succinocarboxamide synthase;Phosphoribosylaminoimidazole carboxylase	P22234;P22234-2	-0.0192966	0.71436	-0.00303139	0.952	-0.0554701	0.0195717	-0.0106678	0.832308	0.00284832	0.855197	0.00826143	0.766375	-0.0170819	0.279643	0.00474399	0.809035
UBA1	Ubiquitin-like modifier-activating enzyme 1	P22314-2;P22314	0.0133396	0.516325	0.0227123	0.527447	-0.0172404	0.144113	0.00620677	0.862358	0.0169489	0.0649709	0.0103795	0.421216	-0.00582685	0.512261	-0.000638795	0.942466
HNRNPA2B1	Heterogeneous nuclear ribonucleoproteins A2/B1	P22626;P22626-2	-0.0175766	0.771769	-0.0181685	0.8385	0.0196128	0.519404	-0.00426369	0.961836	0.0105348	0.631177	0.0150944	0.658764	0.0277567	0.212436	0.0235788	0.291378
PRKACB;PRKACA	cAMP-dependent protein kinase catalytic subunit beta;cAMP-dependent protein kinase catalytic subunit alpha	P22694-8;P22694-4;P22694-3;P22694;P22694-5;P22694-7;P22694-6;P22694-9;P22694-2;P22694-10;P17612-2;P17612	0.0928309	0.804092	-0.0329584	0.92868	0.0569717	0.845301	0.0995738	0.786987	0.0295474	0.862961	-0.0860583	0.772145	-0.0307093	0.841853	-0.0152981	0.947828
UQCRC2	Cytochrome b-c1 complex subunit 2, mitochondrial	P22695	-0.0330577	0.396774	-0.0146797	0.706007	0.0104408	0.519702	0.0148389	0.702978	-0.00648806	0.55926	0.00457602	0.812508	0.00530638	0.632534	0.0343596	0.0109093
TGM1	Protein-glutamine gamma-glutamyltransferase K	P22735;P22735-2	-0.0151848	0.941267	-0.0913159	0.658369	0.0125759	0.93618	0.0514327	0.803049	0.023466	0.835782	-0.033127	0.858535	0.0171265	0.86562	0.0226908	0.872407
FECH	Ferrochelatase, mitochondrial	P22830;P22830-2	0.0375567	0.76018	0.0231479	0.845691	0.0138198	0.877381	-0.0348516	0.769622	-0.0285846	0.554496	-0.0300313	0.763747	-0.0771131	0.0746121	-0.0238538	0.697482
TCEA1	Transcription elongation factor A protein 1	P23193;P23193-2	0.018925	0.676434	0.0286839	0.511725	-0.00258153	0.902044	0.0152231	0.726797	-0.0157963	0.241411	0.00155145	0.948651	-0.0207787	0.126525	-0.0173422	0.325009
SFPQ	Splicing factor, proline- and glutamine-rich	P23246;P23246-2	0.021247	0.57413	0.0228462	0.67038	0.0309492	0.134301	0.0446767	0.407771	-0.00477108	0.722643	-0.00254585	0.910035	0.0200843	0.143763	0.0142194	0.328432
TUBG1;TUBG2	Tubulin gamma-1 chain;Tubulin gamma-2 chain	P23258;Q9NRH3	0.00850108	0.899373	0.00848673	0.888819	-0.00379436	0.900764	-0.0130014	0.830465	0.0299923	0.170903	0.0394826	0.287159	-0.00800967	0.706109	0.0236935	0.384514
PPIB	Peptidyl-prolyl cis-trans isomerase B	P23284	-0.0403624	0.548568	0.00324821	0.960389	0.0194047	0.479721	0.0370874	0.571981	-0.0586312	0.00246018	-0.0204028	0.522903	0.0101389	0.563511	0.0155541	0.437426
ME2	NAD-dependent malic enzyme, mitochondrial	P23368;P23368-2;Q16798-2;Q16798	-0.015196	0.717454	0.0314419	0.436353	0.00973267	0.589869	0.0192442	0.632408	0.0254943	0.0516022	0.0248615	0.254408	0.0390566	0.00447814	0.0291736	0.0638157
WARS	Tryptophan--tRNA ligase, cytoplasmic;T1-TrpRS;T2-TrpRS	P23381;P23381-2	0.0135096	0.878014	0.061406	0.468412	0.00084276	0.983287	-0.0155506	0.853549	-0.0204615	0.403787	-0.026935	0.567333	-0.0369505	0.138003	-0.0511716	0.137646
RPS3	40S ribosomal protein S3	P23396;P23396-2	7.60229e-05	0.996249	0.0161292	0.55781	-0.0236466	0.0121826	-0.000916098	0.973347	-0.00973939	0.159885	0.00374252	0.694424	-0.0243815	0.00134447	-0.0150599	0.0344674
AHCY	Adenosylhomocysteinase	P23526;P23526-2	0.00084465	0.986018	0.0263485	0.582214	-0.0058035	0.788095	0.0153171	0.748584	-0.0144089	0.309753	0.00265491	0.915227	-0.0145123	0.306368	-0.0452014	0.0255829
EIF4B	Eukaryotic translation initiation factor 4B	P23588;P23588-2	-0.00674166	0.925586	0.0373745	0.5627	-0.00325132	0.918016	0.0469473	0.468087	-0.0252125	0.220772	-0.0230626	0.555996	-0.0330749	0.104874	-0.0440259	0.120793
DGKA	Diacylglycerol kinase alpha	P23743;P23743-3;P23743-2	0.0509646	0.549887	0.0405145	0.621093	0.00124418	0.984084	0.00934592	0.908993	-0.0102976	0.771145	-0.0772858	0.283642	-0.075002	0.0220303	-0.0505514	0.318872
CPT2	Carnitine O-palmitoyltransferase 2, mitochondrial	P23786	0.0958098	0.657422	0.0930072	0.663806	0.0617501	0.715248	0.0854135	0.68967	0.0352922	0.716915	-0.0355974	0.84512	-0.0850462	0.33847	-0.0254615	0.853053
DTYMK	Thymidylate kinase	P23919-2;P23919	-0.00567423	0.973675	0.0295456	0.861374	0.0212545	0.862361	-0.0447611	0.79144	0.0629559	0.326039	0.0400338	0.734804	-0.0469407	0.440649	-0.00857215	0.920177
RRM1	Ribonucleoside-diphosphate reductase large subunit	P23921	0.00854045	0.952688	0.0499605	0.703053	-0.121475	0.172352	-0.0709568	0.588817	-0.0385004	0.416575	-0.0109235	0.902093	-0.0576085	0.18365	-0.0814357	0.229869
KDELR1;KDELR2	ER lumen protein-retaining receptor 1;ER lumen protein-retaining receptor 2	P24390-2;P24390;P33947-2;P33947	-0.0246156	0.799683	-0.0430813	0.657414	-0.0592709	0.457837	0.0208245	0.829987	-0.00793328	0.913332	0.039875	0.669233	0.124115	0.0602525	-0.020771	0.828261
ATP5F1	ATP synthase F(0) complex subunit B1, mitochondrial	P24539	0.0409415	0.782288	0.072907	0.612582	0.0527168	0.468817	0.0550369	0.701925	0.0189223	0.661472	0.0475074	0.497962	-0.00331404	0.938748	-0.0167539	0.767476
ACP1	Low molecular weight phosphotyrosine protein phosphatase	P24666-4;P24666;P24666-3;P24666-2	0.0367781	0.465914	0.0440747	0.350977	0.00563501	0.816419	-0.0021713	0.963008	0.0104672	0.477673	0.00327266	0.903631	0.00249209	0.865075	-0.00802709	0.677193
ACAT1	Acetyl-CoA acetyltransferase, mitochondrial	P24752;P24752-2	0.0122568	0.813088	0.0338624	0.522434	-0.0101634	0.671727	0.00659461	0.900454	0.0102512	0.522608	0.0102145	0.716735	-0.0252911	0.122618	0.00214456	0.914816
POLR2A	DNA-directed RNA polymerase II subunit RPB1	P24928;P24928-2	-0.0128247	0.93014	0.00493389	0.968973	-0.00775003	0.908566	-0.00666185	0.958115	-0.0492663	0.349333	-0.0106199	0.913467	-0.00811493	0.860247	-0.0164202	0.797339
CDK2;CDK3	Cyclin-dependent kinase 2;Cyclin-dependent kinase 3	P24941;P24941-2;Q00526	0.0573563	0.799738	0.00611547	0.978	-0.0101238	0.953958	0.0794043	0.720667	0.0112191	0.924974	0.123251	0.477092	0.0429496	0.68412	0.0969279	0.454426
ADRBK1	Beta-adrenergic receptor kinase 1	P25098;P35626	0.00483192	0.97728	0.0473964	0.780149	0.00445866	0.973286	-0.0816306	0.631264	-0.0661164	0.42341	0.0408615	0.762638	-0.0562166	0.404754	0.0120512	0.897919
MCM3	DNA replication licensing factor MCM3	P25205;P25205-2	-0.00918947	0.699007	0.0201268	0.546768	-0.0254444	0.0402906	0.00165484	0.96033	-0.00982591	0.233442	-0.000109819	0.993209	-0.0348599	0.000228568	-0.0234949	0.0143862
AZGP1	Zinc-alpha-2-glycoprotein	P25311	-0.00106786	0.99561	-0.0156379	0.933866	0.0234928	0.861231	0.0219909	0.90711	0.0138035	0.878139	-0.0191077	0.915368	0.00842704	0.916309	0.0339201	0.75253
RPS12	40S ribosomal protein S12	P25398	0.0332327	0.867439	-0.0515671	0.782995	-0.00806414	0.932639	0.0493392	0.792136	0.00701697	0.931698	-0.0530043	0.780122	-0.00531968	0.943819	0.0914517	0.314466
DNAJB1	DnaJ homolog subfamily B member 1	P25685;P25685-2;Q9UDY4	0.000413866	0.996717	0.0316041	0.718316	0.0412521	0.380117	0.0387399	0.658602	-0.0150716	0.605616	-0.0130953	0.813459	0.0133021	0.635771	0.014877	0.676659
ATP5A1	ATP synthase subunit alpha, mitochondrial	P25705;P25705-2;P25705-3	0.00783475	0.68297	0.0169093	0.6711	-0.00900119	0.423498	0.0096418	0.810559	-0.00644242	0.519785	0.00118314	0.923094	-0.00243974	0.806696	0.00142329	0.886442
PSMA1	Proteasome subunit alpha type-1	P25786;P25786-2	-0.0248487	0.916982	-0.00965266	0.962903	-0.0074717	0.945645	-0.120777	0.562004	-0.08724	0.176379	-0.0892269	0.528574	-0.117623	0.0525991	-0.0919436	0.302902
PSMA2	Proteasome subunit alpha type-2	P25787	0.0336464	0.368159	0.0435899	0.293696	0.0416294	0.0315335	0.0381428	0.356867	-0.00199968	0.855248	-0.00807375	0.677987	-0.0265424	0.022154	0.00117064	0.928105
PSMA3	Proteasome subunit alpha type-3	P25788-2;P25788	0.017785	0.616206	0.0235013	0.583428	0.0320525	0.0777648	-0.00886155	0.835736	-0.00649131	0.560776	0.00136301	0.942561	-0.0172066	0.131089	0.0119971	0.341826
PSMA4	Proteasome subunit alpha type-4	P25789	0.0301346	0.668201	0.0333771	0.653308	0.0485942	0.162222	-0.0942335	0.211431	-0.00434834	0.83719	-0.0100542	0.794419	-0.00985369	0.642086	0.0193499	0.442878
MSN	Moesin	P26038;P35241-4	0.0088214	0.634624	0.0204164	0.539809	0.0088482	0.399206	0.0064897	0.844929	0.00057244	0.944524	0.00386459	0.738876	0.00172191	0.834272	0.00784809	0.344693
DDX6	Probable ATP-dependent RNA helicase DDX6	P26196	0.01199	0.722653	0.0238695	0.494065	-0.00220758	0.887696	0.0266464	0.445773	0.00460884	0.647824	0.00285394	0.872608	-0.0236946	0.0257852	-0.017653	0.179724
DNMT1	DNA (cytosine-5)-methyltransferase 1	P26358-2;P26358;P26358-3	0.023141	0.813762	0.0337219	0.695352	-0.0667047	0.201523	-0.0273453	0.750688	-0.0135996	0.673381	-0.00338562	0.955975	-0.0191903	0.521605	-0.0621442	0.176692
U2AF2	Splicing factor U2AF 65 kDa subunit	P26368-2;P26368	-0.0199277	0.830286	0.0121523	0.882061	-0.010414	0.792538	-0.0110026	0.893144	-0.0204438	0.475076	-0.00102044	0.984241	-0.0226254	0.409035	0.00689322	0.844361
RPL13	60S ribosomal protein L13	P26373;P26373-2	-0.0272391	0.826281	-0.0225433	0.878606	-0.034527	0.536518	-0.0573207	0.69814	-0.000654953	0.987191	0.0265291	0.689393	-0.0339242	0.409089	0.000552041	0.990881
IVD	Isovaleryl-CoA dehydrogenase, mitochondrial	P26440-2;P26440	0.0577706	0.686427	0.0533176	0.685411	-0.0266211	0.777195	0.0465502	0.723472	-0.0298736	0.554109	0.00333536	0.971828	-0.0219178	0.622794	0.0138632	0.816019
PTBP1	Polypyrimidine tract-binding protein 1	P26599-1;P26599-2;P26599	0.00872715	0.789949	0.0236045	0.624889	0.00919308	0.596522	0.023347	0.62865	-0.00315193	0.788467	-0.00305117	0.871607	-0.0116932	0.324255	0.000542679	0.96485
TARS	Threonine--tRNA ligase, cytoplasmic	P26639;P26639-2	0.0088594	0.813181	0.0189104	0.678603	-0.00474535	0.795699	0.0268263	0.557381	-0.0189339	0.133015	-0.00140871	0.947312	-0.00438811	0.721616	0.00152396	0.915899
VARS	Valine--tRNA ligase	P26640;P26640-2	0.0144138	0.780326	0.0334898	0.550671	-0.0318488	0.200252	0.000348462	0.995027	0.00236785	0.883294	0.00352291	0.901152	-0.0262005	0.113821	-0.0263802	0.215721
EEF1G	Elongation factor 1-gamma	P26641;P26641-2	-0.00953997	0.704411	0.0148376	0.697112	0.000275564	0.982998	0.00171443	0.964071	-0.0231781	0.0195382	-0.000338859	0.981131	-0.00911274	0.334659	0.0247247	0.0134137
STOM	Erythrocyte band 7 integral membrane protein	P27105;P27105-2	-0.0226462	0.756574	0.0179087	0.806278	0.0478739	0.411935	-0.0337415	0.644599	-0.0111694	0.834295	-0.0355122	0.589698	-0.0432596	0.362868	0.0726643	0.232291
YWHAQ	14-3-3 protein theta	P27348	0.00891946	0.814258	0.0192801	0.675137	-0.00220916	0.905021	0.00409659	0.928914	-0.00612283	0.616902	-0.0606572	0.0203206	-0.0163852	0.187712	0.0026455	0.851845
MAPK3	Mitogen-activated protein kinase 3	P27361-2;P27361-3;P27361;P31152;Q16659	0.00679667	0.98035	0.0343832	0.900858	0.0269759	0.901084	0.00479467	0.986138	-0.000187822	0.999044	0.0657291	0.791827	-0.0520312	0.707116	-0.0373603	0.866517
RPL10;RPL10L	60S ribosomal protein L10;60S ribosomal protein L10-like	P27635;Q96L21	-0.00781622	0.982766	0.0692789	0.843871	0.0580072	0.81422	-0.0126243	0.97136	0.156915	0.419667	0.0967398	0.765676	0.0597404	0.750135	0.0928673	0.686483
RPA1	Replication protein A 70 kDa DNA-binding subunit;Replication protein A 70 kDa DNA-binding subunit, N-terminally processed	P27694	0.0105597	0.864165	0.0210753	0.706062	-0.0636345	0.0320207	-0.000582311	0.991673	0.0162287	0.398259	-0.0145232	0.70378	-0.00622059	0.741115	-0.0260761	0.320663
APEX1	DNA-(apurinic or apyrimidinic site) lyase;DNA-(apurinic or apyrimidinic site) lyase, mitochondrial	P27695	0.000318914	0.995984	0.00368875	0.949253	-0.0152097	0.588733	0.0147011	0.799894	-0.0331911	0.0922699	-0.0148535	0.67647	0.000221947	0.990337	-0.0209683	0.396826
CAD	CAD protein;Glutamine-dependent carbamoyl-phosphate synthase;Aspartate carbamoyltransferase;Dihydroorotase	P27708	0.00218077	0.96011	0.00772744	0.907392	-0.0831117	0.00130898	-0.0120267	0.856357	0.000461387	0.977381	-0.0126973	0.636244	-0.0355919	0.0369937	-0.0396749	0.0434436
CALR	Calreticulin	P27797	-0.0305695	0.635785	0.000173097	0.997941	0.0128543	0.638381	0.0298553	0.656916	-0.0369137	0.0501086	-0.0473685	0.188535	-0.0125178	0.490732	0.00199805	0.92489
MAP4	Microtubule-associated protein 4	P27816-2;P27816;P27816-4;P27816-6	-0.0358311	0.863061	-0.0124548	0.952179	-0.0518964	0.745851	0.0238819	0.908461	0.0162531	0.910396	0.0250368	0.902809	0.0773637	0.550337	0.0222134	0.902991
CANX	Calnexin	P27824-2;P27824;P27824-3	0.0120223	0.835096	0.032522	0.591429	0.0559963	0.0459949	0.0542317	0.373344	0.00455402	0.806018	0.0261809	0.407948	0.047681	0.0157962	0.0382607	0.0888123
PIK3R1	Phosphatidylinositol 3-kinase regulatory subunit alpha	P27986;P27986-4;P27986-5;P27986-3;P27986-2	-0.00914977	0.932973	-0.0321277	0.767945	-0.0981673	0.274421	0.00944161	0.930841	-0.0468143	0.474366	-0.0568694	0.540577	-0.00318859	0.953439	-0.0134572	0.87206
PSMB8	Proteasome subunit beta type-8	P28062-2;P28062	0.000251293	0.997195	0.032143	0.60716	-0.0159693	0.626877	0.0264962	0.671424	0.0114953	0.563097	-0.00275541	0.941373	0.000600255	0.975802	0.0147097	0.558425
PSMB9	Proteasome subunit beta type-9	P28065;P28065-2	0.00846582	0.871252	0.0294362	0.543767	-0.00840659	0.721638	0.0352463	0.468007	-0.00545777	0.717278	0.0164617	0.535431	0.00774099	0.607724	-0.00272017	0.888421
PSMA5	Proteasome subunit alpha type-5	P28066	0.0163038	0.917417	-0.0740708	0.614884	0.0180016	0.803445	-0.10175	0.490527	-0.114684	0.0394543	-0.00712631	0.933165	-0.0226063	0.618692	0.0114359	0.840321
PSMB4	Proteasome subunit beta type-4	P28070	-0.0122536	0.922948	0.0296001	0.793417	0.0351624	0.589973	0.00982782	0.930667	0.0457452	0.256379	0.0247	0.73464	-0.0283296	0.472388	0.00894346	0.863104
PSMB6	Proteasome subunit beta type-6	P28072	0.0408546	0.505048	0.0268696	0.671426	0.0206682	0.494566	0.0202731	0.748727	-0.00884937	0.629249	-0.0104626	0.756006	-0.00416164	0.820047	0.00976514	0.662212
PSMB5	Proteasome subunit beta type-5	P28074;P28074-3;P28074-2	0.0223196	0.453249	0.0391619	0.234848	0.0113221	0.431595	0.0410904	0.213278	0.0173937	0.0642207	0.00701805	0.654259	0.0143663	0.122117	0.0228154	0.037634
ABCD3	ATP-binding cassette sub-family D member 3	P28288;P28288-2	-0.011902	0.960676	0.0162096	0.941264	-0.0649091	0.637785	-0.028278	0.897735	0.0103223	0.908087	0.0111012	0.948232	-0.132946	0.11714	-0.0304257	0.799758
NDUFS1	NADH-ubiquinone oxidoreductase 75 kDa subunit, mitochondrial	P28331-3;P28331-4;P28331-5;P28331;P28331-2	-0.0115528	0.864194	0.0262543	0.654384	-0.00970186	0.752938	0.036284	0.536904	-0.0129059	0.560247	-0.00918106	0.829464	0.00183	0.929344	0.0318457	0.229642
POLD1	DNA polymerase delta catalytic subunit	P28340	-0.0111589	0.947553	0.0313181	0.831568	-0.0729946	0.34977	-0.039262	0.789804	-0.00313788	0.954833	0.0148743	0.880768	-0.0803123	0.134274	-0.0455619	0.55084
MAPK1	Mitogen-activated protein kinase 1	P28482-2;P28482	0.00489895	0.935132	0.0213746	0.704561	-0.00727759	0.787187	0.0158766	0.77807	0.00349985	0.843006	0.00789356	0.804376	-0.00970126	0.584077	-0.00567282	0.804598
LAP3	Cytosol aminopeptidase	P28838-2;P28838	0.0171397	0.770947	0.0386313	0.50403	0.0284366	0.301433	0.0472481	0.414914	-0.00506697	0.757419	-0.0152226	0.617076	-0.0195345	0.240239	0.00743822	0.709437
CD1B	T-cell surface glycoprotein CD1b	P29016-2;P29016	-0.0148585	0.930743	0.060678	0.722989	0.0282185	0.835718	0.0381076	0.823693	0.0253342	0.79502	0.0229373	0.882254	0.0183615	0.83367	0.086332	0.427728
GTF2E1	General transcription factor IIE subunit 1	P29083	-0.0279026	0.673881	0.0308321	0.620618	-0.00859964	0.827352	0.0103832	0.867307	-0.00319991	0.899041	0.00340565	0.944396	-0.0168705	0.464961	-0.00585711	0.854025
TPP2	Tripeptidyl-peptidase 2	P29144	0.0158255	0.879199	-0.00142202	0.988057	-0.0261895	0.674431	-0.0485603	0.610244	0.00983435	0.790757	0.0160115	0.818119	0.00390009	0.909347	-0.121754	0.066736
IMPA1	Inositol monophosphatase 1	P29218-3;P29218;P29218-2	0.00402418	0.966442	0.0346855	0.690908	0.0207978	0.70386	0.0201508	0.817111	-7.71639e-05	0.998244	-0.0168742	0.81645	-0.0395317	0.225018	-0.0357603	0.449848
PTPN6	Tyrosine-protein phosphatase non-receptor type 6	P29350;P29350-3;P29350-4;P29350-2	0.0436804	0.605652	0.0366508	0.661229	-0.0109667	0.791985	0.0116015	0.889473	0.0555116	0.0491933	0.00101499	0.984019	-0.0388873	0.159509	0.0225687	0.50625
MPG	DNA-3-methyladenine glycosylase	P29372-5;P29372-4;P29372-2;P29372	-0.0586341	0.72498	-0.0139791	0.933071	-0.0362239	0.779144	0.0134841	0.935435	-0.0185439	0.804872	-0.00407451	0.977468	-0.0128094	0.843385	-0.00256355	0.978045
TKT	Transketolase	P29401;P29401-2	0.00493047	0.87825	0.0188612	0.668908	0.00149222	0.92746	0.0287787	0.515161	-0.00810273	0.458827	-0.00139902	0.938229	-0.00378808	0.727902	0.000844904	0.943271
SERPINB3	Serpin B3	P29508-2;P29508	-0.000354349	0.997879	0.0186929	0.888489	0.0825084	0.431861	0.0531287	0.690683	-0.0102272	0.934008	0.066619	0.63403	0.0318119	0.762558	0.0168216	0.909051
PML	Protein PML	P29590;P29590-2;P29590-5;P29590-9;P29590-3;P29590-8;P29590-4;P29590-11;P29590-12;P29590-13;P29590-14;P29590-10	0.0108016	0.918472	0.0348478	0.706593	-0.039222	0.468803	0.0233615	0.800601	0.00250617	0.945981	0.00193029	0.978498	-0.00640648	0.851803	0.0113525	0.804093
EEF1D	Elongation factor 1-delta	P29692-2;P29692;P29692-4	-0.0158418	0.908099	-0.0790259	0.609879	-0.073527	0.240368	-0.0624852	0.686308	-0.0208735	0.620971	-0.00838446	0.910446	-0.00728348	0.862701	0.0149728	0.756732
ERP29	Endoplasmic reticulum resident protein 29	P30040	0.008786	0.897115	-0.0113885	0.849635	0.0325391	0.360858	0.0113142	0.850604	0.00730425	0.759344	0.00801117	0.86027	0.0240775	0.282898	0.0402585	0.16274
PRDX6	Peroxiredoxin-6	P30041	0.0309524	0.589027	0.0510175	0.443016	0.0192273	0.504386	0.0113563	0.863605	-0.0145102	0.407902	-0.0075085	0.805975	-0.0268007	0.132916	-9.38408e-05	0.996328
BLVRB	Flavin reductase (NADPH)	P30043	0.0145709	0.891086	0.0380171	0.701801	-0.0584014	0.398484	0.0245819	0.804285	0.034927	0.353869	0.0544753	0.393511	0.0269254	0.447725	-0.0241008	0.634822
PRDX5	Peroxiredoxin-5, mitochondrial	P30044-3;P30044;P30044-4;P30044-2	0.055223	0.854376	0.0222259	0.935874	-0.0415615	0.833214	0.0954151	0.730109	0.0808871	0.439999	0.0058549	0.978609	-0.043095	0.669695	0.0279297	0.834482
DDT;DDTL	D-dopachrome decarboxylase;D-dopachrome decarboxylase-like protein	P30046;P30046-2;A6NHG4	0.0177852	0.939165	0.0305607	0.895385	-0.0769185	0.675885	0.0547782	0.813744	0.0896542	0.353934	0.064688	0.707752	-0.0356016	0.695988	-0.00138676	0.991537
PRDX3	Thioredoxin-dependent peroxide reductase, mitochondrial	P30048-2;P30048	0.0577556	0.295153	0.0734098	0.271568	0.0304401	0.306313	0.0312263	0.636442	0.0358548	0.0457612	0.0109219	0.704451	-0.0117018	0.498052	0.00260195	0.896371
ATP5D	ATP synthase subunit delta, mitochondrial	P30049	0.0421891	0.610618	0.0597958	0.433819	0.0146679	0.779249	0.0739445	0.334768	0.00171586	0.95152	-0.00572995	0.919113	0.0249895	0.339898	0.0133366	0.700908
RPL12	60S ribosomal protein L12	P30050-2;P30050	0.0543449	0.875776	0.0558393	0.865706	-0.0316313	0.899278	0.155675	0.637997	0.126707	0.268597	0.0621903	0.76035	0.0328783	0.771344	0.0213812	0.887578
ECHS1	Enoyl-CoA hydratase, mitochondrial	P30084	0.00671603	0.899406	0.0276311	0.551808	0.0211253	0.405915	-0.0255363	0.582152	0.0128879	0.445299	-0.0133061	0.695043	-0.00814808	0.614363	-0.00186867	0.931151
CMPK1	UMP-CMP kinase	P30085-3;P30085;P30085-2	-0.0152012	0.943286	-0.0357841	0.867036	-0.0200856	0.907572	-0.00602875	0.97749	-0.0220405	0.817185	-0.00344736	0.984703	-0.0310348	0.705099	0.0199467	0.859606
PEBP1	Phosphatidylethanolamine-binding protein 1;Hippocampal cholinergic neurostimulating peptide	P30086	0.0198669	0.694407	0.0456789	0.319172	-0.00397638	0.866261	0.043497	0.342362	0.0179378	0.207071	-0.00107535	0.966906	-0.0161205	0.255329	-0.0187073	0.320685
PDIA3	Protein disulfide-isomerase A3	P30101	0.00872015	0.682804	0.0247534	0.517964	0.0241422	0.0529285	0.0391874	0.309305	0.00125494	0.894415	-0.00408349	0.754064	0.00449139	0.635538	0.0179171	0.0676004
PPP2R1A	Serine/threonine-protein phosphatase 2A 65 kDa regulatory subunit A alpha isoform	P30153	0.00397297	0.932623	0.0314817	0.539886	0.00258407	0.905568	0.0182796	0.721184	0.0195223	0.206551	0.00705311	0.79156	0.0227721	0.143035	0.0290339	0.113247
PPP2R1B	Serine/threonine-protein phosphatase 2A 65 kDa regulatory subunit A beta isoform	P30154-4;P30154;P30154-5;P30154-2;P30154-3	0.0444489	0.613304	0.0491874	0.530516	0.0285417	0.523951	0.0399116	0.610283	0.0541488	0.0741842	0.0471236	0.357853	-0.000380336	0.989415	0.041448	0.260428
NMT1	Glycylpeptide N-tetradecanoyltransferase 1	P30419-2;P30419;O60551	0.0105688	0.892934	0.0337791	0.667396	-0.0515945	0.401628	-0.0321988	0.682029	-0.0259926	0.510347	0.0037235	0.958084	-0.0140922	0.674952	-0.0470877	0.401943
HMOX2	Heme oxygenase 2	P30519-2;P30519	-0.0325958	0.670575	-0.00699975	0.919457	-0.0270523	0.499598	-0.0426399	0.539513	-0.0259636	0.317641	-0.0292014	0.579965	-0.0333438	0.166774	-0.0415226	0.230604
ADSS	Adenylosuccinate synthetase isozyme 2	P30520	-0.0082553	0.87406	0.0104522	0.81821	-0.0434171	0.0705747	-0.0162251	0.721456	-0.0193524	0.205391	0.00422267	0.874833	-0.0336759	0.0276204	-0.0368303	0.0778179
ADSL	Adenylosuccinate lyase	P30566;P30566-2	-0.0114355	0.850056	-0.019375	0.715238	0.0183445	0.533586	0.0281895	0.596138	0.0207924	0.272584	-0.0116891	0.757127	-0.00799938	0.660761	-0.0230215	0.367083
SRI	Sorcin	P30626;P30626-3;P30626-2	-0.082376	0.648143	-0.043942	0.807372	-0.00974253	0.934694	0.055023	0.76022	-0.0292943	0.68128	-0.100406	0.566878	-0.05268	0.408446	-0.0863222	0.410772
SLC7A1	High affinity cationic amino acid transporter 1	P30825	-0.141137	0.464753	0.0174176	0.927707	-0.0638854	0.569896	-0.0145093	0.939752	-0.139459	0.170169	0.00944718	0.952141	-0.0600405	0.428541	-0.0176993	0.868336
POLR2B	DNA-directed RNA polymerase II subunit RPB2	P30876	-0.00787208	0.947027	-0.00088877	0.993124	-0.0502664	0.380004	-0.0210033	0.838682	0.0171405	0.672271	0.00690207	0.929195	-0.00852068	0.824067	-0.0136902	0.796992
LCN1;LCN1P1	Lipocalin-1;Putative lipocalin 1-like protein 1	P31025;Q5VSP4	-0.00690722	0.97915	0.00289656	0.990118	0.0587585	0.613732	0.0585856	0.802319	-0.0380628	0.577307	-0.0327567	0.80572	-0.060437	0.374522	-0.0156162	0.85765
SDHA	Succinate dehydrogenase [ubiquinone] flavoprotein subunit, mitochondrial	P31040;P31040-2;P31040-3	-0.00248956	0.956156	0.0216296	0.617023	0.0143137	0.476062	0.0325222	0.453619	-0.0101338	0.443108	0.000446986	0.985017	0.0125496	0.34382	0.0168772	0.299394
CORO1A	Coronin-1A	P31146	-0.011012	0.903659	0.0424366	0.696899	-0.01117	0.791997	0.0128809	0.905748	-0.0198911	0.466566	0.00667408	0.881019	-0.0215822	0.430003	0.00143784	0.961881
GDI1	Rab GDP dissociation inhibitor alpha	P31150	0.00724623	0.924154	0.0253184	0.706793	0.00138141	0.971997	0.040581	0.547504	-0.00282573	0.907639	-0.00939792	0.84429	-0.0102974	0.653955	-0.0226149	0.481834
MAT2A	S-adenosylmethionine synthase isoform type-2	P31153;P31153-2;Q00266	-0.00340519	0.940359	0.00809708	0.882224	-0.0107603	0.618638	0.0177131	0.746086	-0.00588346	0.675319	-0.00109032	0.963442	-0.00880266	0.531818	0.0219606	0.156871
RRM2	Ribonucleoside-diphosphate reductase subunit M2	P31350-2;P31350;Q7LG56-2;Q7LG56;Q7LG56-6	0.0339103	0.689654	-0.0186066	0.804105	-0.0715615	0.106782	-0.0542878	0.47144	0.0249583	0.35759	0.00112551	0.982847	-0.023857	0.364455	0.00980061	0.775652
TIA1	Nucleolysin TIA-1 isoform p40	P31483;P31483-3;P31483-2	-0.0131809	0.917946	-0.0297749	0.816064	-0.0043684	0.965365	-0.0624209	0.626476	0.00282588	0.968779	-0.00134801	0.990676	-0.0256293	0.687142	0.0383779	0.655677
DNAJA1	DnaJ homolog subfamily A member 1	P31689;P31689-2	-0.0270308	0.778505	-0.00144364	0.986268	-0.0115746	0.775046	0.0093497	0.911254	-0.00475867	0.862	0.0069915	0.88727	-0.00391693	0.88468	0.0262871	0.433278
UQCRC1	Cytochrome b-c1 complex subunit 1, mitochondrial	P31930	-0.0353264	0.509607	0.0230984	0.624535	0.0169535	0.44087	0.0323047	0.494707	-0.00936895	0.507154	-0.023182	0.395798	0.0103516	0.464118	0.0220462	0.200619
HIBADH	3-hydroxyisobutyrate dehydrogenase, mitochondrial	P31937	0.00506564	0.9373	-0.00678768	0.910635	0.00519708	0.899099	0.00421992	0.944365	0.00512566	0.845615	-0.00138742	0.978997	0.0171153	0.471622	-0.00550639	0.869199
ATIC	Bifunctional purine biosynthesis protein PURH;Phosphoribosylaminoimidazolecarboxamide formyltransferase;IMP cyclohydrolase	P31939-2;P31939	0.0209406	0.448621	0.0279165	0.512842	-0.00523154	0.730314	0.0234178	0.582522	0.00289561	0.780088	-0.00240031	0.88504	-0.0263882	0.0167654	0.00242995	0.822138
HNRNPH3	Heterogeneous nuclear ribonucleoprotein H3	P31942-2;P31942;P31942-4;P31942-3;P31942-6;P31942-5	-0.0179344	0.866723	-0.0352769	0.705705	-0.0141378	0.759814	-0.041542	0.656728	0.00148771	0.964393	0.0249563	0.664893	0.0338525	0.297865	0.0154277	0.70944
HNRNPH1	Heterogeneous nuclear ribonucleoprotein H;Heterogeneous nuclear ribonucleoprotein H, N-terminally processed	P31943	0.0107744	0.843634	0.0068492	0.886107	-0.010361	0.68629	-0.000685194	0.988565	0.0214122	0.223107	0.00244552	0.941425	0.016569	0.328294	0.0273816	0.208493
YWHAB	14-3-3 protein beta/alpha;14-3-3 protein beta/alpha, N-terminally processed	P31946-2;P31946	-0.000245429	0.996099	0.00863709	0.876253	0.00973612	0.675006	0.00870024	0.875356	0.00270353	0.864207	0.00234097	0.932656	0.00114192	0.942399	0.0112829	0.549956
STIP1	Stress-induced-phosphoprotein 1	P31948-2;P31948;P31948-3	0.0190592	0.612593	0.0354771	0.490563	0.0253022	0.205997	0.0384283	0.455602	0.0219055	0.11217	0.00488041	0.828755	0.0150945	0.266959	0.0265871	0.0773313
PRDX2	Peroxiredoxin-2	P32119	0.0209719	0.696546	0.0353315	0.53187	0.0112021	0.661021	0.0545644	0.337082	-0.00452306	0.754265	-0.00775614	0.758454	-0.0202213	0.169862	-0.0251091	0.164824
ARRB2	Beta-arrestin-2	P32121-5;P32121-2;P32121;P32121-3;P32121-4	-0.0366671	0.609156	-0.00309963	0.96543	-0.0848461	0.160091	0.00199006	0.9778	-0.0643311	0.162207	0.0376059	0.567131	-0.0155516	0.674902	-0.00911599	0.870678
GBP1	Interferon-induced guanylate-binding protein 1	P32455	-0.0646701	0.565278	0.0175617	0.875508	0.0241676	0.750528	0.143569	0.207908	-0.04699	0.439828	0.0277986	0.791385	0.0552125	0.280578	0.0568437	0.387323
GTF2H1	General transcription factor IIH subunit 1	P32780-2;P32780	-0.0552344	0.628623	0.0465345	0.683435	0.00934979	0.91842	0.0793827	0.488135	0.0206346	0.810425	0.00706145	0.949834	-0.00181942	0.981247	-0.00641719	0.955196
RPL9	60S ribosomal protein L9	P32969	-0.0441157	0.845658	0.0269792	0.905215	-0.0396917	0.815779	-0.00799989	0.97183	-0.0250701	0.788905	-0.028518	0.883005	-0.0652842	0.425721	-0.0338409	0.782225
KIF5B	Kinesin-1 heavy chain	P33176	0.0396182	0.514613	0.0337075	0.556172	0.00538311	0.855095	0.0369982	0.518601	0.0439886	0.0379059	0.0253876	0.489832	0.0215033	0.290964	0.0147857	0.57301
DUT	Deoxyuridine 5-triphosphate nucleotidohydrolase, mitochondrial	P33316-2;P33316	0.0144378	0.775565	0.0280387	0.645064	-0.0124244	0.618667	0.0356486	0.558662	0.00780871	0.618831	0.00489481	0.852248	-0.0437467	0.00945606	-0.0265643	0.171754
ABCC1	Multidrug resistance-associated protein 1	P33527-5;P33527-2;P33527-3;P33527;P33527-9;P33527-8;P33527-6;P33527-7;P33527-4	0.00430339	0.964815	-0.0115086	0.899672	-0.095265	0.142665	-0.00734633	0.935851	-0.00613246	0.888425	-0.0215647	0.808846	-0.0162892	0.672211	-0.0611004	0.346642
MCM4	DNA replication licensing factor MCM4	P33991	0.0107802	0.702685	0.0323136	0.404526	-0.00295316	0.838956	0.0215388	0.576902	0.00156081	0.873294	0.011671	0.466489	-0.0132399	0.184288	-0.0129538	0.258489
MCM5	DNA replication licensing factor MCM5	P33992	-0.0203843	0.500475	0.00892736	0.797246	-0.0454914	0.00240836	-0.00130047	0.970125	-0.0126765	0.17914	0.00872964	0.57539	-0.00689289	0.459014	-0.00535078	0.624415
MCM7	DNA replication licensing factor MCM7	P33993;P33993-3;P33993-2	0.00135746	0.966004	0.0239188	0.633778	-0.0198301	0.249935	0.0181247	0.717813	-0.0183203	0.14573	0.0102901	0.576631	-0.00966223	0.435441	-0.00673444	0.596744
SHMT1	Serine hydroxymethyltransferase, cytosolic	P34896-3;P34896-2;P34896;P34896-4	0.0263053	0.756954	0.038586	0.640136	0.0169654	0.782049	-0.0417813	0.612843	-0.0126148	0.726482	0.0108507	0.873915	0.00362962	0.908176	-0.00652032	0.885327
SHMT2	Serine hydroxymethyltransferase, mitochondrial	P34897-3;P34897;P34897-2	-0.00616143	0.868238	0.0155796	0.739881	-0.0213834	0.238128	0.0104106	0.824312	-0.0174878	0.143566	0.00554707	0.77245	-0.0100304	0.394277	-0.0140265	0.298838
EPHX2	Bifunctional epoxide hydrolase 2;Cytosolic epoxide hydrolase 2;Lipid-phosphate phosphatase	P34913;P34913-3;P34913-2	-0.00903482	0.965309	0.0227058	0.903788	-0.0714658	0.540147	0.0185911	0.921156	0.0184216	0.80878	0.0137213	0.924822	-0.23028	0.00414322	-0.0370417	0.72262
HSPA4	Heat shock 70 kDa protein 4	P34932;P34932-2	0.00784168	0.790816	0.0144102	0.736697	-0.000422617	0.978251	0.0331744	0.441263	0.00905688	0.39784	0.00144543	0.93424	0.0130635	0.226406	0.016116	0.15923
PFN2	Profilin-2	P35080-2;P35080	0.00314756	0.952918	0.0285026	0.568072	-0.0143214	0.668109	0.0430019	0.391158	0.0163487	0.438013	0.024772	0.529454	0.0246769	0.205112	0.0127291	0.625479
CA8	Carbonic anhydrase-related protein	P35219	-0.00143104	0.996062	-0.110682	0.66721	0.0332674	0.823346	-0.213167	0.410097	-0.1318	0.262023	-0.0744982	0.753846	-0.0779134	0.392951	0.0167727	0.887464
CTNNA1;CTNNA2	Catenin alpha-1;Catenin alpha-2	P35221;P35221-2;P35221-3;P26232-4;P26232-6;P26232-3;P26232-2;P26232-5;P26232	0.0304049	0.726019	0.0309738	0.721118	0.00922014	0.894405	0.0331289	0.702665	-0.065186	0.392987	-0.014554	0.863925	-0.00804633	0.895756	0.0482902	0.559059
PHB	Prohibitin	P35232;P35232-2	0.00294343	0.924822	0.0179486	0.667706	0.0299181	0.0657807	0.0251406	0.548386	-0.00393596	0.70909	0.00615757	0.722938	0.00218305	0.835901	0.020427	0.0782318
PTPN7	Tyrosine-protein phosphatase non-receptor type 7	P35236-2;P35236;P35236-3	-0.0358889	0.781228	0.0117212	0.927676	-0.0347109	0.726288	-0.0331107	0.797756	0.00666231	0.928586	0.0482614	0.693796	-0.0444642	0.500154	0.0263154	0.772877
RPA3	Replication protein A 14 kDa subunit	P35244	0.0489146	0.775624	0.0114305	0.942442	-0.101017	0.386757	0.116713	0.463558	0.0608858	0.294375	0.0279876	0.798242	-0.0442202	0.426806	0.00848655	0.909962
RFC4	Replication factor C subunit 4	P35249-2;P35249	0.0287778	0.792335	0.0479078	0.618371	-0.029768	0.58932	-0.000472015	0.996073	-0.00689075	0.826715	-0.00857528	0.885958	-0.0692607	0.0303718	-0.0598081	0.189127
RFC2	Replication factor C subunit 2	P35250;P35250-2	-0.0142519	0.850892	0.0156733	0.814853	-0.0535467	0.111247	-0.026448	0.693048	0.0107239	0.633794	-0.00118653	0.977644	-0.0218516	0.330505	-0.034791	0.268613
RFC1	Replication factor C subunit 1	P35251-2;P35251	0.0395601	0.781012	0.0168725	0.905554	-0.071558	0.535853	0.0163092	0.908692	0.0779525	0.351731	0.0321395	0.807937	-0.0196042	0.799512	0.0391119	0.708382
RPL22	60S ribosomal protein L22	P35268	0.0251878	0.681094	0.0203081	0.788151	-0.00497992	0.872938	0.0158114	0.834233	0.0184548	0.381416	0.0203252	0.559594	0.0134777	0.521081	0.0184454	0.44689
GTF2F1	General transcription factor IIF subunit 1	P35269	-0.00558718	0.943034	0.026204	0.710687	-0.0108942	0.798902	0.0347095	0.623575	-0.0380807	0.208588	-0.00837762	0.883738	-0.00856491	0.74359	-0.0353778	0.358185
SPR	Sepiapterin reductase	P35270	-0.0688305	0.343497	0.0132406	0.850231	0.0236004	0.586217	-0.0044341	0.949563	-0.0270363	0.376693	0.0104394	0.852443	0.0153602	0.566986	0.0502981	0.147599
AGL	Glycogen debranching enzyme;4-alpha-glucanotransferase;Amylo-alpha-1,6-glucosidase	P35573;P35573-2;P35573-3	0.0331296	0.863313	0.0376825	0.844767	-0.0350559	0.820547	-0.0191083	0.920886	0.0749921	0.486787	0.101202	0.549083	0.0267689	0.78801	0.0525731	0.688977
MYH9	Myosin-9	P35579;P35579-2;REV__Q9UKV3-5;REV__Q9UKV3	-0.00877963	0.781402	0.0150329	0.781798	-0.053995	0.00375481	-0.00888088	0.869956	-0.0138481	0.308785	0.0033046	0.868106	0.00766686	0.570145	-0.0107785	0.433506
MYH10	Myosin-10	P35580;P35580-3;P35580-5;P35580-2;P35580-4	-0.00109988	0.982193	0.0119585	0.844543	-0.0684623	0.00769458	-0.0115925	0.849239	-0.0156632	0.363613	0.00612197	0.835035	0.00957521	0.576526	-0.0109961	0.601096
COPB2	Coatomer subunit beta	P35606-2;P35606	0.037804	0.481682	0.0152812	0.767992	-0.0174114	0.503513	0.0237938	0.646429	-0.0107581	0.518743	-0.0202838	0.532727	-0.0235991	0.156998	-0.0341847	0.138045
SOAT1	Sterol O-acyltransferase 1	P35610;P35610-3;P35610-2	0.0413529	0.802305	0.136064	0.413123	0.0779434	0.549256	0.0901006	0.586351	-0.127023	0.187406	-0.00111579	0.99391	0.0164836	0.814239	-0.0763956	0.546306
ADD1	Alpha-adducin	P35611-2;P35611-6;P35611-4;P35611;P35611-3;P35611-5	-0.0327123	0.677967	-0.106116	0.185433	0.000815988	0.988881	0.0058517	0.940682	0.0305167	0.470633	0.04769	0.515965	0.0407214	0.28763	-0.0183399	0.753719
BSG	Basigin	P35613-3;P35613-4;P35613-2;P35613	-0.000223929	0.997204	0.0285098	0.648262	-0.00212034	0.940583	0.045149	0.47152	-0.0305763	0.103746	0.000177065	0.995675	-0.0120871	0.510027	0.0133768	0.547146
FUS	RNA-binding protein FUS	P35637-2;P35637	0.206106	0.165941	0.204539	0.160952	0.143886	0.190054	0.193117	0.184653	-0.0958106	0.252085	0.00184826	0.989044	0.0217064	0.737126	-0.00402373	0.966324
NUP214	Nuclear pore complex protein Nup214	P35658-2;P35658-4;P35658;P35658-3;P35658-5	-0.0529716	0.611072	-0.0126273	0.90326	-0.111633	0.167673	-0.019023	0.854744	-0.0779545	0.252045	-0.00432438	0.965658	0.0028609	0.957777	-0.019475	0.816637
DEK	Protein DEK	P35659;P35659-2	0.0135765	0.862321	0.00490493	0.942906	-0.0591287	0.126894	0.0160319	0.815017	0.0145762	0.549375	0.021157	0.624902	0.00945165	0.687971	-0.0211556	0.516824
PPM1A	Protein phosphatase 1A	P35813-3;P35813;P35813-2	-0.00637072	0.949013	0.0642022	0.492906	-0.0242807	0.694435	0.016945	0.855716	-0.0944619	0.0606186	0.0500636	0.503839	-0.00462734	0.904194	-0.00751751	0.891186
PSMC2	26S protease regulatory subunit 7	P35998;P35998-2	-0.00716879	0.894077	0.0140477	0.81426	-0.0333701	0.182187	0.00393636	0.947483	0.0153671	0.355593	-0.000440477	0.987778	-0.0194336	0.245243	0.0130627	0.497562
ARL2	ADP-ribosylation factor-like protein 2	P36404	0.0134607	0.941889	0.0492353	0.789897	-0.0101436	0.945529	0.0478696	0.795586	-0.00031875	0.996435	-0.00353277	0.980215	-0.0486569	0.445521	-0.105717	0.383288
MAP2K2	Dual specificity mitogen-activated protein kinase kinase 2	P36507	0.156358	0.404182	0.0783821	0.653051	0.0559839	0.684762	0.0141696	0.935096	-0.0300021	0.707587	0.029602	0.833275	-0.0060996	0.928498	0.0100103	0.917022
ATP5C1	ATP synthase subunit gamma, mitochondrial	P36542;P36542-2	0.00783363	0.943725	0.0431815	0.668694	-0.00168295	0.973198	-0.00403026	0.968078	0.00477412	0.895567	0.0168709	0.794426	0.0396406	0.26455	0.0476443	0.272445
ATP6V1E1	V-type proton ATPase subunit E 1	P36543-3;P36543-2;P36543;Q96A05	-0.00472375	0.954775	-0.0225538	0.762307	-0.00193377	0.964996	-0.0342504	0.646434	-0.011857	0.698959	0.00188619	0.974327	-0.0255534	0.362029	-0.00919512	0.811572
CPOX	Oxygen-dependent coproporphyrinogen-III oxidase, mitochondrial	P36551;P36551-2	-0.00181158	0.975317	-0.00467081	0.927039	-0.0159894	0.570736	-0.0110943	0.827887	0.00554695	0.771947	-0.00269177	0.942169	-0.0175655	0.336761	-0.00308176	0.899739
NUDT1	7,8-dihydro-8-oxoguanine triphosphatase	P36639;P36639-3;P36639-2;P36639-1	0.0389213	0.636645	0.0454428	0.536364	-0.0346862	0.465573	0.0658566	0.37234	0.0319651	0.248421	0.02388	0.637926	-0.0116005	0.656052	-0.00544953	0.878966
LONP1	Lon protease homolog, mitochondrial	P36776;P36776-2;P36776-3	0.030415	0.469887	0.0253473	0.609896	0.00700873	0.740893	0.019252	0.698027	-0.0058022	0.683124	0.000353397	0.988738	-0.0100067	0.482967	-0.00972444	0.583768
PGM1	Phosphoglucomutase-1	P36871;P36871-2;P36871-3	0.0288009	0.743473	0.0164135	0.834939	-0.0161338	0.702515	-0.0136235	0.862669	0.0140987	0.618232	-0.00713852	0.897791	0.00899169	0.741994	-0.0370386	0.345882
PPP1CC	Serine/threonine-protein phosphatase PP1-gamma catalytic subunit	P36873;P36873-2	-0.0180005	0.85172	0.0250776	0.777567	0.0233602	0.669069	0.00868605	0.921996	0.0288013	0.488577	0.0651669	0.355855	0.0543393	0.160023	0.0815885	0.0909931
GNL1	Guanine nucleotide-binding protein-like 1	P36915;P36915-2	-0.00956664	0.875849	0.0385116	0.472226	0.00561987	0.845797	0.0138543	0.794974	-0.00295106	0.873388	-0.0136562	0.707175	-0.0165355	0.356457	-0.0115902	0.62978
POLR2I	DNA-directed RNA polymerase II subunit RPB9	P36954	0.0574562	0.536279	0.0501134	0.589238	0.0246441	0.738149	0.0996283	0.287438	0.0577511	0.263559	0.0420938	0.630534	0.0209313	0.655089	-0.00271025	0.968965
DLST	Dihydrolipoyllysine-residue succinyltransferase component of 2-oxoglutarate dehydrogenase complex, mitochondrial	P36957;P36957-2	0.0568562	0.63174	0.0486846	0.670052	0.125395	0.152856	0.131207	0.256516	-0.0381364	0.431645	-0.0233936	0.808185	0.0200128	0.626489	-0.0118264	0.841813
SRP14	Signal recognition particle 14 kDa protein	P37108	-0.0176949	0.938707	0.0707919	0.732431	-0.0896691	0.47444	0.0975855	0.637809	0.0206752	0.730411	0.00764883	0.943489	-0.0351172	0.559304	-0.00867868	0.911496
FDFT1	Squalene synthase	P37268;P37268-4;P37268-3;P37268-2;P37268-5	0.0903562	0.647012	0.00640472	0.971565	0.0952297	0.402057	0.0490239	0.785142	0.041174	0.481528	-0.0256021	0.839337	0.0365163	0.528449	0.013646	0.856028
TAGLN2	Transgelin-2	P37802;P37802-2;Q9UI15	0.0202763	0.673088	0.0477291	0.42939	-0.0292799	0.235202	0.0213279	0.722575	0.0247297	0.126667	0.0237769	0.354539	-0.00401925	0.799174	-0.00238975	0.896646
TALDO1	Transaldolase	P37837-2;P37837	0.0246852	0.786407	0.0312126	0.741526	-0.0167226	0.700658	-0.0280082	0.767201	-0.0540472	0.0571779	-0.0239672	0.639456	-0.0191437	0.479954	-0.0914016	0.0312422
ETFB	Electron transfer flavoprotein subunit beta	P38117;P38117-2	0.0242721	0.741942	0.0198247	0.771125	0.0197497	0.568923	0.00666461	0.922032	-0.0221747	0.350044	0.00248203	0.953029	-0.00188115	0.932981	-0.00545134	0.853819
RBMX;RBMXL1	RNA-binding motif protein, X chromosome;RNA-binding motif protein, X chromosome, N-terminally processed;RNA binding motif protein, X-linked-like-1	P38159-2;P38159;Q96E39	-0.0167432	0.927359	-0.0275989	0.880563	0.0215086	0.874068	-0.00399107	0.982661	0.0259979	0.763271	-0.0178231	0.916822	-0.0340463	0.661127	-0.0141057	0.903379
ATP6V1A	V-type proton ATPase catalytic subunit A	P38606-2;P38606	0.0178469	0.670661	0.0156817	0.737452	-0.0344954	0.0970625	0.0312826	0.505187	0.0190416	0.180423	-0.00399665	0.874278	0.00517796	0.710777	0.0235617	0.164544
HSPA9	Stress-70 protein, mitochondrial	P38646	0.0105318	0.597078	0.0231033	0.498736	0.000852802	0.938592	0.0273638	0.423906	0.0151409	0.0809554	0.0147528	0.232372	0.00442401	0.599255	0.0271463	0.00328751
EIF4A3	Eukaryotic initiation factor 4A-III;Eukaryotic initiation factor 4A-III, N-terminally processed	P38919	-3.74276e-05	0.999155	0.013348	0.701502	-0.00525428	0.739364	0.0229534	0.511116	-0.0119082	0.261933	0.00619176	0.739442	0.00352696	0.736578	0.00221185	0.866084
RPS19	40S ribosomal protein S19	P39019	0.152501	0.367895	0.168878	0.33397	0.137444	0.216037	0.21553	0.220396	-0.0528588	0.183653	-0.0430391	0.566679	-0.00331517	0.932269	-0.00687168	0.881761
RPL3	60S ribosomal protein L3	P39023	-0.0421689	0.829284	-0.016376	0.925575	-0.0829566	0.297041	-0.0634779	0.717635	0.0357	0.57841	0.0530777	0.617372	0.0352028	0.580734	0.044719	0.568985
DDOST	Dolichyl-diphosphooligosaccharide--protein glycosyltransferase 48 kDa subunit	P39656-2;P39656-3;P39656	0.000558623	0.990706	0.0130972	0.812259	0.000264707	0.990622	0.0245273	0.656956	-0.00715283	0.617502	-0.00536831	0.827776	-0.0118651	0.409623	0.0235916	0.139646
ANP32A	Acidic leucine-rich nuclear phosphoprotein 32 family member A	P39687	0.0140302	0.909064	-0.0595391	0.642893	0.00201849	0.97193	0.0223713	0.861424	-0.0196001	0.608747	0.0171701	0.793837	-0.0730203	0.0653289	-0.00794642	0.869924
FEN1	Flap endonuclease 1	P39748;P39748-2	-0.0326152	0.747986	0.00230229	0.980479	-0.0602859	0.157035	-0.016418	0.861527	0.0122264	0.720466	0.0695889	0.197365	0.0248192	0.45952	0.0352737	0.398169
CAPG	Macrophage-capping protein	P40121-2;P40121	0.0135442	0.91959	0.00768436	0.949553	0.000386027	0.99499	-0.028829	0.812479	0.0107974	0.782134	-0.000144298	0.998427	-0.0376768	0.338546	-0.029295	0.585732
TXLNA	Alpha-taxilin	P40222	-0.0132061	0.893196	0.0511597	0.570337	0.024656	0.652805	0.0496545	0.581656	-0.079765	0.0454834	0.00105186	0.98742	-0.0342553	0.28991	0.0467562	0.25196
CCT6A	T-complex protein 1 subunit zeta	P40227;P40227-2	0.00283442	0.918169	0.023943	0.499874	0.000648569	0.961969	0.0333972	0.348848	0.0200973	0.0384062	0.0129645	0.399643	-0.00835263	0.371371	0.016953	0.108384
PSMB10	Proteasome subunit beta type-10	P40306	0.0140254	0.90359	-0.128978	0.271491	0.00647233	0.944165	-0.0377571	0.744606	0.0139963	0.802385	0.00263206	0.97925	-0.00607391	0.902458	0.0263738	0.699744
RPL13A	60S ribosomal protein L13a	P40429	-0.0421716	0.826291	-0.0748009	0.657798	-0.0399677	0.650476	-0.0458055	0.785924	0.00240003	0.971535	0.0249325	0.833822	-0.0285878	0.65028	-0.00807639	0.925392
MLH1	DNA mismatch repair protein Mlh1	P40692;P40692-3;P40692-2	-0.0192536	0.91152	0.0106204	0.95112	-0.0370051	0.792729	-0.0448618	0.795816	-0.0207189	0.828232	-0.00744618	0.960851	-0.00388327	0.962319	0.0287868	0.799709
NA	NA	NA	-0.0588185	0.769576	0.0234717	0.906872	-0.0830951	0.618842	0.00731955	0.970895	-0.133848	0.320287	0.0108732	0.951618	-0.0783745	0.424118	-0.0653592	0.694722
USP8	Ubiquitin carboxyl-terminal hydrolase 8	P40818-2;P40818	-0.00827089	0.966426	0.0130095	0.947215	0.0223698	0.886744	0.0203176	0.917655	0.0494305	0.727643	0.0483912	0.801089	0.0904762	0.486962	0.025837	0.887062
MDH1	Malate dehydrogenase, cytoplasmic	P40925-3;P40925;P40925-2	0.0196995	0.560433	0.0168776	0.725671	0.011469	0.525948	-0.00920093	0.848159	-0.00151967	0.896093	0.00328143	0.859029	-0.0220449	0.0676518	-0.00595939	0.632763
MDH2	Malate dehydrogenase, mitochondrial	P40926;P40926-2	-0.00109749	0.963572	0.0153768	0.657232	0.0180426	0.152738	0.024104	0.488017	-0.0115132	0.180823	-0.00963898	0.484922	0.00555644	0.5122	0.0145722	0.0971604
RFC5	Replication factor C subunit 5	P40937;P40937-2	0.0157523	0.860095	0.0186614	0.811385	-0.00535734	0.900571	-0.00306131	0.968754	7.69461e-05	0.997677	0.000790515	0.987179	-0.0341183	0.190299	-0.0340681	0.347327
RFC3	Replication factor C subunit 3	P40938;P40938-2	0.0125515	0.846356	0.0226134	0.707484	-0.00387755	0.923812	-0.034691	0.565643	-0.00608388	0.803542	-0.0038952	0.936046	-0.0388177	0.0875809	-0.0183098	0.561491
HADHA	Trifunctional enzyme subunit alpha, mitochondrial;Long-chain enoyl-CoA hydratase;Long chain 3-hydroxyacyl-CoA dehydrogenase	P40939	0.000183705	0.996451	0.029968	0.520731	0.00826075	0.667945	0.0264162	0.570945	-0.00471279	0.714579	0.000323521	0.988499	0.00479011	0.710119	0.00495759	0.745549
EIF2S3;EIF2S3L	Eukaryotic translation initiation factor 2 subunit 3;Putative eukaryotic translation initiation factor 2 subunit 3-like protein	P41091;Q2VIR3;Q2VIR3-2	-0.0209247	0.720498	-0.0174783	0.745138	-0.00383633	0.876256	0.00856177	0.87338	-0.0190153	0.25494	0.000591781	0.984184	-0.0155585	0.34867	0.0117705	0.564849
EIF2D	Eukaryotic translation initiation factor 2D	P41214;P41214-2	-0.016526	0.895764	0.0259967	0.83676	-0.00727512	0.942987	-0.0201443	0.87313	-0.0320807	0.658778	-0.00931882	0.933174	-0.0404472	0.514926	-0.000778563	0.993218
CSK	Tyrosine-protein kinase CSK	P41240	0.00211139	0.982374	0.0125662	0.88414	-0.0739922	0.0943414	0.0106536	0.901671	-0.0173738	0.526198	0.00186161	0.969823	-0.0368338	0.17817	-0.0369928	0.322701
GARS	Glycine--tRNA ligase	P41250-2	0.0963439	0.82365	0.198819	0.63964	0.057856	0.86323	0.0435678	0.918099	0.00474598	0.978768	0.0762814	0.792136	-0.0614173	0.697397	0.0866131	0.657832
IARS	Isoleucine--tRNA ligase, cytoplasmic	P41252	0.000215739	0.997653	0.0255132	0.758338	-0.0392207	0.257813	0.0186263	0.822196	0.017117	0.500668	0.0430957	0.29804	0.0267568	0.295814	0.0244239	0.422151
TSPAN7	Tetraspanin-7	P41732	-0.0543221	0.75199	0.00706615	0.965301	-0.0294435	0.766107	0.0270224	0.867909	-0.0370416	0.586202	-0.028084	0.840051	-0.0748075	0.218241	0.00753306	0.925498
TMPO	Lamina-associated polypeptide 2, isoform alpha;Thymopoietin;Thymopentin	P42166;P42167-3	0.0144886	0.923178	0.0305968	0.817788	-0.0987095	0.181165	-0.0249924	0.8507	0.0127073	0.822896	0.0528198	0.575384	-0.025887	0.624436	0.0238134	0.731474
TMPO	Lamina-associated polypeptide 2, isoforms beta/gamma;Thymopoietin;Thymopentin	P42167;P42167-2	0.0209585	0.726757	0.0395597	0.551959	-0.00218936	0.939734	0.0288388	0.664	-0.00928807	0.60415	-0.008789	0.782032	-0.035174	0.0582661	-0.0427548	0.0766038
STAT1	Signal transducer and activator of transcription 1-alpha/beta	P42224;P42224-2	0.0514599	0.383275	0.0691827	0.212444	0.0269265	0.364529	0.0478376	0.384492	-0.00566003	0.757076	0.00504044	0.879233	-0.0188235	0.293015	-0.00523979	0.823017
SKIV2L2	Superkiller viralicidic activity 2-like 2	P42285	-0.0720537	0.544315	-0.0119322	0.919716	-0.0434494	0.602568	0.010068	0.932224	0.0454101	0.452605	0.0215878	0.850525	0.0627251	0.259218	0.0731799	0.29615
ARHGAP25	Rho GTPase-activating protein 25	P42331-5;P42331-3;P42331-6;P42331;P42331-4;P42331-2	-0.0039166	0.955513	0.0578002	0.413701	-0.00972624	0.854889	0.0727816	0.305353	-0.0199402	0.587119	0.052901	0.390689	0.00322017	0.91846	0.042971	0.308458
MTOR	Serine/threonine-protein kinase mTOR	P42345	0.0161119	0.942047	0.0326989	0.879636	-0.0849156	0.606902	-0.0452499	0.834051	0.0559253	0.638014	0.0297812	0.886738	0.0914855	0.403592	0.045564	0.752263
CASP2	Caspase-2;Caspase-2 subunit p18;Caspase-2 subunit p13;Caspase-2 subunit p12	P42575;P42575-2	-0.119528	0.44175	0.0251878	0.870449	-0.0684202	0.52029	-0.0392695	0.79937	-0.0696528	0.382073	0.0339702	0.797277	-0.0869593	0.186469	0.0180862	0.837775
HELZ	Probable helicase with zinc finger domain	P42694;P42694-2	-0.0350181	0.791396	-0.013665	0.91774	-0.0243912	0.820219	-0.0223942	0.865622	-0.12802	0.150805	-0.115564	0.277427	-0.0589659	0.362355	-0.085674	0.456418
NCAPD3	Condensin-2 complex subunit D3	P42695	0.00669034	0.959731	0.00709516	0.957297	-0.10757	0.323572	0.0167045	0.899693	0.0401986	0.663428	0.0295422	0.816986	0.0124141	0.882386	0.0185732	0.876146
LRPPRC	Leucine-rich PPR motif-containing protein, mitochondrial	P42704	0.00597049	0.913292	0.025251	0.675903	-0.0288848	0.265807	0.0129191	0.8304	0.00961577	0.586329	0.00811013	0.791598	-0.0305479	0.0926024	0.010564	0.620403
ACAA2	3-ketoacyl-CoA thiolase, mitochondrial	P42765	0.00854429	0.885159	0.0104075	0.840483	0.0278578	0.319831	0.0204649	0.69263	0.01003	0.592548	-0.0266859	0.500357	0.0105606	0.558076	0.00460621	0.846328
HTT	Huntingtin	P42858	0.0339857	0.748767	0.101905	0.341087	-0.047001	0.590211	0.0368496	0.728451	-0.0220067	0.717429	-0.0837169	0.345887	-0.0234674	0.653975	-0.0540992	0.539511
SLC1A4	Neutral amino acid transporter A	P43007;P43007-2	-0.0586489	0.657533	0.0157668	0.904947	-0.0669218	0.4665	-0.0615124	0.642025	-0.0764325	0.308446	-0.0194761	0.883362	0.0205056	0.732131	-0.0543733	0.587514
MATR3	Matrin-3	P43243	0.0174469	0.832132	0.0277342	0.75907	0.0152979	0.69809	0.0421248	0.641766	0.0148403	0.585343	0.0122241	0.795751	0.0210777	0.439866	0.0260733	0.421884
SSR1	Translocon-associated protein subunit alpha	P43307-2;P43307	-0.000827707	0.991549	0.0158199	0.818955	0.00665872	0.867334	0.0174017	0.801238	-0.00683814	0.799418	0.00483102	0.923965	0.00630036	0.799995	0.00424769	0.898729
ZAP70	Tyrosine-protein kinase ZAP-70	P43403;P43403-3	0.0374262	0.683775	0.0329217	0.734843	-0.031695	0.485646	-0.00143721	0.988189	0.0354357	0.257726	0.0218568	0.684307	-0.0211865	0.49482	-0.011995	0.767872
PSMC4	26S protease regulatory subunit 6B	P43686-2;P43686	-0.00697008	0.93976	0.00568161	0.949373	-0.0388614	0.340992	0.00748069	0.933377	0.00357422	0.894397	-0.0180549	0.724199	-0.0162074	0.548695	0.00801165	0.810076
TSFM	Elongation factor Ts, mitochondrial	P43897;P43897-2;P43897-4	0.0229517	0.666818	0.00636893	0.891943	0.00838766	0.765222	0.00582265	0.901159	0.0090388	0.599356	0.000633984	0.984749	-0.0220359	0.182835	-0.0206478	0.367063
VDAC2	Voltage-dependent anion-selective channel protein 2	P45880-2;P45880;P45880-1	0.00846767	0.858571	0.0200054	0.681697	0.0273681	0.217113	0.0289759	0.553255	-0.0240904	0.094585	-0.00367987	0.883265	0.00876628	0.532365	0.0134283	0.425968
ACADSB	Short/branched chain specific acyl-CoA dehydrogenase, mitochondrial	P45954-2;P45954	0.0256236	0.805335	0.0208286	0.831453	0.00988435	0.88618	-0.071532	0.467126	0.0374309	0.358996	-0.00533149	0.949625	0.0312661	0.406753	-0.0202375	0.711698
USP5	Ubiquitin carboxyl-terminal hydrolase 5	P45974-2;P45974	0.0354938	0.585882	0.0336837	0.56939	0.00340797	0.913851	0.0307783	0.602944	-0.0189798	0.341552	-0.00689141	0.850919	-0.0285677	0.140311	-0.0221573	0.393308
RANGAP1	Ran GTPase-activating protein 1	P46060	0.0130192	0.853771	0.0503105	0.428494	0.0339296	0.381663	0.0483813	0.446184	0.0209298	0.404852	0.00525815	0.91462	0.0445681	0.0660715	0.0597203	0.0489166
RECQL	ATP-dependent DNA helicase Q1	P46063	0.00944741	0.891531	0.0215624	0.733758	-0.00374369	0.926971	0.0268004	0.67268	0.0233893	0.385285	0.00953882	0.856457	0.0275218	0.270561	-0.00474799	0.890601
CRK	Adapter molecule crk	P46108;P46108-2	0.0533494	0.743453	0.0636273	0.696428	0.104454	0.417471	0.0283538	0.861797	0.0324114	0.706769	0.00103242	0.994265	0.0474951	0.541493	0.0500352	0.624862
CRKL	Crk-like protein	P46109	0.0566325	0.678181	-0.0942506	0.449036	0.035428	0.676376	0.0754708	0.543508	-0.0286701	0.538426	-0.0870886	0.441853	0.00810987	0.84478	-0.0420325	0.49302
BAG6	Large proline-rich protein BAG6	P46379-2;P46379;P46379-3;P46379-5;P46379-4	-0.0276429	0.763815	0.0333519	0.675493	-0.0287826	0.468357	0.0186039	0.815131	0.0210833	0.506479	0.0483203	0.361896	0.0447576	0.147029	0.0332759	0.391456
NSF	Vesicle-fusing ATPase	P46459;P46459-2	0.00976492	0.899208	0.0589575	0.406004	0.0345727	0.444651	0.0502578	0.477854	0.0337486	0.243999	0.0273769	0.609375	0.0569315	0.0419223	0.0446179	0.201777
BRCC3	Lys-63-specific deubiquitinase BRCC36	P46736-5;P46736-2;P46736-3;P46736	0.00923642	0.932885	0.0249488	0.820138	0.0432369	0.620235	0.0198187	0.85664	-0.115543	0.10316	-0.0467486	0.619834	-0.0729406	0.171534	0.0119906	0.872033
RPL27A	60S ribosomal protein L27a	P46776	-0.0433236	0.855348	-0.0536273	0.793377	-0.0266981	0.790697	-0.105647	0.606614	0.0269781	0.691335	0.0286853	0.808162	-0.0603181	0.377881	-0.0910917	0.395179
RPL5	60S ribosomal protein L5	P46777	0.00479019	0.919952	0.0133105	0.786871	-0.0161969	0.459234	0.00534655	0.91346	-0.00795896	0.59197	0.0127068	0.623107	-0.0193053	0.200122	-0.0335889	0.100777
RPL21	60S ribosomal protein L21	P46778	0.0424359	0.831567	0.0380037	0.839601	0.021615	0.873379	-0.0110213	0.953173	0.0638541	0.464987	0.0904763	0.527575	-0.0150384	0.85224	0.0469829	0.657798
RPS9	40S ribosomal protein S9	P46781	0.023225	0.899998	-0.00588705	0.977144	-0.0108059	0.904363	-0.0527902	0.797393	0.0179664	0.766211	0.02124	0.835313	-0.0386133	0.52422	-0.035121	0.663008
RPS5	40S ribosomal protein S5;40S ribosomal protein S5, N-terminally processed	P46782	-0.0250333	0.877178	0.0101706	0.948478	-0.115946	0.30924	-0.014694	0.925623	0.0825579	0.146277	0.0832046	0.355343	0.0428176	0.437649	0.0390087	0.580994
RPS10	40S ribosomal protein S10	P46783;Q9NQ39	0.0343101	0.686128	0.0370723	0.687065	-0.0239691	0.568076	0.0349618	0.703959	-0.00138392	0.957762	0.0135111	0.763072	-0.0571351	0.0370412	-0.0189096	0.572146
GNPDA1	Glucosamine-6-phosphate isomerase 1	P46926;P46926-2	-0.0278736	0.785126	0.0353129	0.709895	0.0119043	0.837772	0.00719855	0.939467	-0.0567024	0.156859	0.00422005	0.951939	-0.00845468	0.802795	0.0150599	0.737229
IQGAP1	Ras GTPase-activating-like protein IQGAP1	P46940	0.00451106	0.942271	0.0146783	0.835908	-0.0742671	0.0175042	0.00287901	0.967579	-0.000721247	0.972159	0.0187442	0.593511	0.0103952	0.615903	-0.0169624	0.521153
STT3A	Dolichyl-diphosphooligosaccharide--protein glycosyltransferase subunit STT3A	P46977;P46977-2	-0.0125837	0.845947	-0.000255246	0.996608	-0.0435361	0.267744	0.0213711	0.722228	-0.0339203	0.214697	0.0150798	0.758252	0.0187227	0.425825	-0.011392	0.730478
RABIF	Guanine nucleotide exchange factor MSS4	P47224	-0.0364693	0.746486	0.0351486	0.755349	0.0878357	0.327313	0.0824679	0.466804	-0.0382541	0.466708	-0.0781741	0.400344	-0.0943577	0.0408239	-0.0749187	0.345398
CAPZA2	F-actin-capping protein subunit alpha-2	P47755-2;P47755	0.0117003	0.858286	0.0373942	0.518796	0.0131545	0.666165	-0.00951728	0.869023	-0.0123851	0.506294	-0.00733869	0.832141	-0.013286	0.465422	-0.0210815	0.391731
CAPZB	F-actin-capping protein subunit beta	P47756;P47756-1	0.012436	0.870835	0.0219052	0.765679	-0.00151429	0.965389	0.0211518	0.7735	0.00345403	0.878523	-0.00552306	0.895299	0.0157695	0.487451	-0.000675669	0.981293
EIF1AX;EIF1AY	Eukaryotic translation initiation factor 1A, X-chromosomal;Eukaryotic translation initiation factor 1A, Y-chromosomal	P47813;O14602	0.0226456	0.903792	-0.0397901	0.827244	-0.031689	0.817789	-0.0365683	0.841025	-0.0495742	0.635185	0.0137531	0.936697	-0.109691	0.222274	-0.0129344	0.922033
QARS	Glutamine--tRNA ligase	P47897;P47897-2	0.00947498	0.814388	0.0165136	0.720247	-0.00962032	0.618222	0.00808632	0.860646	-0.0159081	0.23633	0.0217172	0.332083	-0.0017544	0.894538	0.0106617	0.502528
UQCRFS1;UQCRFS1P1	Cytochrome b-c1 complex subunit Rieske, mitochondrial;Cytochrome b-c1 complex subunit 11;Putative cytochrome b-c1 complex subunit Rieske-like protein 1	P47985;P0C7P4	-0.0258551	0.846889	0.0795392	0.553843	0.0630439	0.516598	-0.00963131	0.94264	-0.0137976	0.808166	0.0126485	0.906244	0.00611929	0.902343	0.106109	0.0849396
ATP5O	ATP synthase subunit O, mitochondrial	P48047	0.0133998	0.814473	0.0330324	0.593667	0.00380552	0.887696	0.0548569	0.378133	0.0240837	0.168938	0.0148988	0.608307	0.0206822	0.235015	0.0112347	0.579973
PREP	Prolyl endopeptidase	P48147	0.00894703	0.885315	0.023562	0.690459	-0.041381	0.149273	0.0124955	0.832536	0.0168511	0.375165	0.0169626	0.611214	-0.0134059	0.47913	0.00310611	0.8976
PIP4K2A	Phosphatidylinositol 5-phosphate 4-kinase type-2 alpha	P48426-2;P48426	-0.0279971	0.759061	-0.00750277	0.932469	-0.0051356	0.932151	-0.0146835	0.868312	-0.0293511	0.454561	0.00949417	0.896422	0.00668355	0.84367	-0.0203342	0.67969
ARCN1	Coatomer subunit delta	P48444;P48444-2	0.0110138	0.845683	0.0398078	0.43856	0.00892693	0.729376	0.0196208	0.701225	0.00385541	0.814838	0.00632728	0.833017	0.00130258	0.936471	0.0111453	0.592797
LSS	Lanosterol synthase	P48449-2;P48449-3;P48449	-0.013176	0.891838	0.0495861	0.599573	0.0647188	0.326425	0.0585355	0.535881	-0.0108709	0.757519	-0.03662	0.632129	0.0163909	0.607823	-0.00635995	0.885201
GCLC	Glutamate--cysteine ligase catalytic subunit	P48506	0.0458871	0.86878	0.0526815	0.841448	-0.00386294	0.984178	0.0116789	0.964614	0.0284726	0.791478	0.0021012	0.992318	-0.0710104	0.473032	-0.10499	0.57402
GCLM	Glutamate--cysteine ligase regulatory subunit	P48507;P48507-2	-0.0142528	0.846616	0.0180854	0.803345	0.0326931	0.530013	0.0363091	0.617819	-0.00564469	0.865614	-0.0740915	0.277144	0.0118105	0.687227	0.0394267	0.313319
PSMD8	26S proteasome non-ATPase regulatory subunit 8	P48556	0.0902898	0.827832	0.0738777	0.849338	0.139092	0.633211	0.0732303	0.850641	0.0420105	0.847009	0.12125	0.707251	-0.0351352	0.858992	0.170963	0.446646
PRRC2A	Protein PRRC2A	P48634;P48634-2;P48634-3;P48634-4	0.0232295	0.849231	0.0127654	0.916777	-0.0245533	0.804159	-0.0266868	0.827144	-0.0795179	0.330607	-0.0570807	0.580963	-0.0328461	0.614918	-0.118458	0.29961
GSS	Glutathione synthetase	P48637;P48637-2	-0.019612	0.723088	0.0259854	0.617554	-0.0303107	0.203664	0.0150959	0.771366	-0.00306362	0.847676	0.0159741	0.566447	0.00167694	0.91624	0.0132738	0.502128
CCT5	T-complex protein 1 subunit epsilon	P48643;P48643-2	0.0186502	0.641153	0.0278737	0.59134	0.0352921	0.0942034	0.0274549	0.59689	0.0023745	0.863431	0.00465051	0.842686	0.000711189	0.958901	0.026469	0.0915873
PTDSS1	Phosphatidylserine synthase 1	P48651-3;P48651-2;P48651	-0.122497	0.449104	-0.0237829	0.882477	-0.045228	0.717858	0.0149938	0.925735	-0.0444868	0.5887	-0.0207834	0.886047	-0.0026903	0.968716	-0.0108499	0.916046
CSNK1A1	Casein kinase I isoform alpha	P48729-3;P48729;P48729-2;Q8N752	0.00686818	0.969544	0.0187696	0.916908	0.0424336	0.766151	0.0549029	0.760439	-0.0184651	0.828898	-0.0570115	0.703747	-0.0848961	0.25488	0.0254911	0.800462
IDH2	Isocitrate dehydrogenase [NADP], mitochondrial	P48735;P48735-2	0.0228224	0.871014	0.0307299	0.84096	-0.0249704	0.713112	-0.0056541	0.970536	-0.00752581	0.868294	0.0191223	0.805239	-0.042327	0.355294	-0.0155347	0.790337
PITPNB	Phosphatidylinositol transfer protein beta isoform	P48739;P48739-2;P48739-3	0.077086	0.575807	0.133882	0.306399	0.117517	0.230585	0.108515	0.405301	-0.0718528	0.140337	0.0451757	0.537335	-0.0244239	0.543126	0.0352108	0.497018
POLD2	DNA polymerase delta subunit 2	P49005	-0.00766289	0.922196	0.0174454	0.797897	-0.0284456	0.429499	-0.0152073	0.823337	-0.012772	0.601883	-0.00198157	0.965185	-0.024029	0.303967	-0.0101401	0.745178
MAPKAPK2	MAP kinase-activated protein kinase 2	P49137;P49137-2	-0.0587835	0.72792	0.0403986	0.81091	0.0199724	0.88162	0.0659297	0.696495	-0.1481	0.150736	0.0130385	0.92908	-0.070097	0.329736	0.0108116	0.915179
ALDH9A1	4-trimethylaminobutyraldehyde dehydrogenase	P49189;P49189-2;P49189-3	0.0226189	0.694175	0.0203485	0.69287	-0.00337568	0.900828	0.0372879	0.470951	0.0122057	0.479525	-0.00321277	0.921884	-0.00424399	0.802067	0.00257584	0.907321
RPIA	Ribose-5-phosphate isomerase	P49247	-0.0169172	0.778413	0.0240151	0.65769	0.0299131	0.248864	0.0115133	0.8315	-0.0957364	6.67038e-06	-0.0127214	0.655129	-0.0102773	0.507493	0.0154425	0.407249
LMAN1	Protein ERGIC-53	P49257	0.0288565	0.673423	0.0598551	0.331773	0.0338268	0.308665	0.0763573	0.218518	-0.0209467	0.306183	-0.0195045	0.619214	0.00926621	0.633386	0.0147914	0.54913
NASP	Nuclear autoantigenic sperm protein	P49321;P49321-3;P49321-2;P49321-4	0.006699	0.831945	0.0289612	0.441179	-0.00961661	0.528428	0.0107156	0.774461	0.011313	0.280052	0.00976676	0.580054	0.00875448	0.400865	0.00484803	0.692429
FASN	Fatty acid synthase;[Acyl-carrier-protein] S-acetyltransferase;[Acyl-carrier-protein] S-malonyltransferase;3-oxoacyl-[acyl-carrier-protein] synthase;3-oxoacyl-[acyl-carrier-protein] reductase;3-hydroxyacyl-[acyl-carrier-protein] dehydratase;Enoyl-[acyl-carrier-protein] reductase;Oleoyl-[acyl-carrier-protein] hydrolase	P49327;REV__O94989	-0.00652244	0.900754	0.0093704	0.884201	-0.0656758	0.0134661	-0.00963063	0.88101	-0.0167229	0.317459	-0.021677	0.46644	-0.0251745	0.137458	-0.0564587	0.0138478
FNTA	Protein farnesyltransferase/geranylgeranyltransferase type-1 subunit alpha	P49354-2;P49354	0.0290649	0.880143	0.0298721	0.876842	-0.013618	0.930039	0.0952312	0.622092	-0.0353868	0.701001	-0.0543973	0.735247	-0.0215077	0.782149	0.00738481	0.946958
DHPS	Deoxyhypusine synthase	P49366;P49366-3;P49366-2	-0.0768046	0.297416	0.01453	0.835662	-0.0268397	0.520386	-0.0913129	0.200063	0.00710708	0.806251	0.0365863	0.471999	0.0119825	0.654221	-0.0244728	0.524146
CCT3	T-complex protein 1 subunit gamma	P49368;P49368-2	0.0316809	0.242468	0.0241304	0.599784	0.00372346	0.810426	0.0284604	0.536474	0.0282279	0.018451	0.0186118	0.26893	-0.00159702	0.887358	0.017591	0.128033
MRPL19	39S ribosomal protein L19, mitochondrial	P49406	-0.0500413	0.33642	-0.0460755	0.3754	-0.0406259	0.281499	-0.0497122	0.339546	-0.0248956	0.291787	-0.00505011	0.911645	-0.0269073	0.190207	-0.0273908	0.369865
TUFM	Elongation factor Tu, mitochondrial	P49411	-0.00484646	0.859504	0.0236033	0.534446	-0.00317512	0.817044	0.0102551	0.786529	-0.0214913	0.0269886	-0.00396611	0.788301	-0.0227679	0.0198479	0.000603939	0.949906
NA	NA	NA	0.0756722	0.36622	0.0351676	0.672428	0.0526547	0.421752	0.0821456	0.327401	0.042724	0.549368	0.0383836	0.662643	0.000193712	0.997621	0.0776576	0.357885
AARS	Alanine--tRNA ligase, cytoplasmic	P49588;P49588-2	0.0021773	0.961605	0.0240415	0.684255	-0.0150909	0.503557	0.0106892	0.856316	-0.00561522	0.714847	0.00599486	0.815191	-0.00842185	0.584385	-0.0112409	0.533302
CARS	Cysteine--tRNA ligase, cytoplasmic	P49589-3;P49589-2;P49589	-0.00250854	0.963668	0.0195746	0.684922	-0.0142416	0.597804	0.0308715	0.523305	-0.0244678	0.213392	0.0145144	0.673486	-0.0115416	0.512288	-0.0153467	0.530155
HARS2	Probable histidine--tRNA ligase, mitochondrial	P49590-2;P49590	0.0344784	0.756366	0.0279644	0.801251	0.0369469	0.675365	0.0349007	0.753484	-0.0150556	0.791585	-0.0427652	0.649224	-0.0133704	0.78582	-0.00111102	0.987791
SARS	Serine--tRNA ligase, cytoplasmic	P49591	0.0506729	0.506439	0.0760269	0.300511	0.0205977	0.588556	0.0627491	0.391095	0.00552665	0.816663	0.0212754	0.610671	-0.0160136	0.497327	0.000126521	0.996707
PPM1F	Protein phosphatase 1F	P49593;P49593-2	0.00250277	0.981587	0.105744	0.334355	0.0510717	0.551676	0.0877764	0.4215	0.00962686	0.893343	0.00595565	0.953833	0.063153	0.327258	0.0363679	0.677255
PRIM2	DNA primase large subunit	P49643;P49643-2	-0.00269132	0.974813	0.0295895	0.728836	-0.0430149	0.512452	0.00648167	0.939393	0.0203027	0.598657	0.00974105	0.896035	-0.00228451	0.947147	-0.0202378	0.699186
PSMB3	Proteasome subunit beta type-3	P49720	0.0737908	0.807572	0.0733102	0.786256	0.0767406	0.669829	0.132232	0.625363	0.0448158	0.565676	-0.0177963	0.910507	-0.0776263	0.323119	-0.00554073	0.957144
PSMB2	Proteasome subunit beta type-2	P49721	0.0375475	0.627095	0.0205156	0.80025	-0.00861656	0.820383	0.0790129	0.334341	0.0176683	0.43608	0.0160598	0.67495	-0.0102396	0.650316	0.0109823	0.68331
MCM2	DNA replication licensing factor MCM2	P49736	-0.00889073	0.854007	0.0189456	0.765327	-0.00409729	0.861506	0.0117115	0.853522	-0.000922359	0.954585	0.0120253	0.648996	-0.0041038	0.8001	-0.00316155	0.862933
ACADVL	Very long-chain specific acyl-CoA dehydrogenase, mitochondrial	P49748-3;P49748;P49748-2	0.0650694	0.253928	0.0387043	0.500368	-0.0366479	0.217541	-0.0182084	0.750298	0.0387552	0.0486939	0.013085	0.704096	-0.0227643	0.234199	-0.0137587	0.588191
YLPM1	YLP motif-containing protein 1	P49750;P49750-1;P49750-3	0.0430084	0.802229	0.0723172	0.671739	-0.0573114	0.675279	-0.00916241	0.957101	-0.088396	0.376169	-0.0766893	0.588344	-0.014889	0.849678	-0.0565304	0.672773
TMED10	Transmembrane emp24 domain-containing protein 10	P49755	0.0335696	0.839552	0.0996209	0.549312	0.0371911	0.777433	0.148701	0.373661	-0.0248738	0.777816	-0.0136237	0.92685	-0.00764403	0.919173	-0.0846217	0.53969
RBM25	RNA-binding protein 25	P49756;P49756-2;P49756-3	-0.0178867	0.829972	0.0117702	0.870318	-0.0134155	0.72169	-0.039143	0.588256	0.0167747	0.583689	0.0290489	0.598001	0.0330337	0.253548	0.0837979	0.0209092
PSEN1;PSEN2	Presenilin-1;Presenilin-1 NTF subunit;Presenilin-1 CTF subunit;Presenilin-1 CTF12;Presenilin-2;Presenilin-2 NTF subunit;Presenilin-2 CTF subunit	P49768-2;P49768;P49768-3;P49768-5;P49768-6;P49768-7;P49810-3;P49810	0.0126012	0.91966	0.0533882	0.669715	0.0861871	0.383455	0.107058	0.395128	-0.00173132	0.980246	0.0124908	0.912135	0.00427474	0.944396	0.00907505	0.918418
EIF2B2	Translation initiation factor eIF-2B subunit beta	P49770	0.026935	0.845874	-0.0468059	0.735729	0.00311085	0.97766	-0.00513378	0.970434	-0.0362389	0.662984	-0.00570859	0.962776	-0.0409327	0.563871	0.0345871	0.720477
HINT1	Histidine triad nucleotide-binding protein 1	P49773	0.163109	0.51321	0.197169	0.395731	0.0284179	0.8765	0.149392	0.518541	0.217445	0.0367343	0.126706	0.431754	0.0344274	0.728911	0.089083	0.469495
NUP153	Nuclear pore complex protein Nup153	P49790-2;P49790;P49790-3	-0.0587191	0.651514	-0.0313161	0.809356	-0.13786	0.150617	-0.0855374	0.511607	-0.0141679	0.88003	-0.0353173	0.788531	0.00649564	0.936594	-0.0161921	0.897007
RANBP2	E3 SUMO-protein ligase RanBP2	P49792;A6NKT7;P0DJD0;Q7Z3J3;P0DJD1;O14715;Q99666;P0DN37;P30405-2;Q99666-2	-0.0059254	0.946255	0.00844445	0.913875	-0.0993602	0.0178994	-0.0337551	0.666101	0.0022322	0.937787	-0.0023066	0.966175	0.000525499	0.984713	-0.0134179	0.719608
NA	NA	NA	-0.00980507	0.939675	-0.0210344	0.87106	-0.0380161	0.719414	-0.06738	0.60405	0.0358373	0.751222	0.0617094	0.641212	0.0601348	0.551801	0.0741915	0.580001
NDUFV1	NADH dehydrogenase [ubiquinone] flavoprotein 1, mitochondrial	P49821-2;P49821	-0.00667626	0.941079	0.0295503	0.717405	-0.0430361	0.392167	-0.00527077	0.948457	0.0327835	0.35097	0.033497	0.601877	-0.0106223	0.744177	0.0279698	0.516629
GSK3A	Glycogen synthase kinase-3 alpha	P49840	0.049293	0.573062	0.0793535	0.366856	0.0813698	0.243091	0.0471216	0.58997	0.0462494	0.373969	0.0707862	0.387611	-0.00778524	0.868435	0.0459369	0.467903
GSK3B	Glycogen synthase kinase-3 beta	P49841;P49841-2	-0.00282749	0.981625	0.0554403	0.652276	-0.0293473	0.766498	0.00853748	0.944561	0.0477535	0.383072	-0.0914064	0.359654	-0.0603868	0.230782	-0.000710404	0.992177
NT5C2	Cytosolic purine 5-nucleotidase	P49902-2;P49902	0.0391523	0.644623	0.0558883	0.51127	0.0457142	0.496301	0.0143164	0.865803	0.00964069	0.814999	-0.0165942	0.821196	0.022011	0.546772	0.00199487	0.970035
SEPHS1	Selenide, water dikinase 1	P49903-2;P49903;P49903-4;P49903-3	-0.0216556	0.774727	-0.00514632	0.938266	-0.0235858	0.517335	-0.0850455	0.208294	0.00466598	0.85901	0.035987	0.425751	0.0254573	0.305593	0.0195286	0.545366
GMPS	GMP synthase [glutamine-hydrolyzing]	P49915-2;P49915	-0.0158749	0.768686	0.0155083	0.790875	-0.0274627	0.257315	0.00563462	0.923196	0.0099455	0.545463	0.00276267	0.922728	-0.0141609	0.391226	0.0121077	0.530973
LIG3	DNA ligase 3	P49916-3;P49916;P49916-4;P49916-2	0.00533492	0.947502	0.0167617	0.824383	-0.0358163	0.484575	0.00408089	0.956892	-0.0627655	0.0491271	0.00063775	0.990776	-0.0421419	0.115649	-0.0779053	0.0717534
GNAQ	Guanine nucleotide-binding protein G(q) subunit alpha	P50148;O95837;Q03113-3;Q03113-2;P19086;Q03113	-0.00731348	0.920395	0.020748	0.745807	-0.024807	0.4494	-0.0465891	0.468673	0.00806875	0.718664	0.0117289	0.772445	-0.0201408	0.358982	-0.00641416	0.825525
IDH3A	Isocitrate dehydrogenase [NAD] subunit alpha, mitochondrial	P50213;P50213-2	-0.00935027	0.893618	0.0171546	0.80449	-0.0310264	0.315997	-0.0247073	0.721636	-0.0206497	0.301553	-0.00459732	0.896628	-0.0298687	0.139841	-0.0589178	0.0403763
GDI2	Rab GDP dissociation inhibitor beta	P50395;P50395-2	0.00975766	0.869455	0.0478631	0.467728	0.044637	0.12039	0.0197914	0.762889	0.0214342	0.25977	0.0181685	0.568245	-0.00314718	0.866819	0.0165528	0.45831
EMD	Emerin	P50402	-0.00199325	0.98031	0.0157242	0.822898	-0.0198223	0.594483	0.00927475	0.894934	-0.0252054	0.33643	0.0103692	0.8205	-0.0151464	0.531342	0.000274661	0.993148
CPT1A	Carnitine O-palmitoyltransferase 1, liver isoform	P50416-2;P50416	0.0615525	0.379067	0.0210294	0.743769	0.00297288	0.934165	0.0505581	0.434458	0.059161	0.0180227	-0.00686666	0.889002	0.0324042	0.172388	0.0385835	0.19885
SERPINH1	Serpin H1	P50454	-0.0476627	0.620857	-0.0133692	0.87895	0.00676117	0.891337	0.0295272	0.736835	0.00224863	0.951528	0.00849362	0.904313	0.054353	0.119093	0.0376064	0.393264
PEX5	Peroxisomal targeting signal 1 receptor	P50542-2;P50542-3;P50542;P50542-4	-0.0557252	0.665198	0.0164862	0.897941	-0.11826	0.255569	-0.0800869	0.534856	-0.0656243	0.391699	0.0475728	0.688135	-0.0507125	0.418318	0.0955149	0.216775
VASP	Vasodilator-stimulated phosphoprotein	P50552	0.0734386	0.735534	0.161651	0.459278	0.0485435	0.778107	0.0728842	0.737452	-0.144051	0.133675	-0.0174698	0.913528	-0.0566696	0.419625	-0.0412382	0.695869
DNM2	Dynamin-2	P50570-3;P50570-2;P50570-5;P50570-4;P50570;Q9UQ16-5;Q9UQ16-2;Q9UQ16-3	-0.0154996	0.862707	0.0624432	0.438067	-0.0546443	0.250214	0.0062582	0.937655	0.0244961	0.497475	0.0631659	0.295338	0.033921	0.31199	0.0111456	0.805031
NUDT2	Bis(5-nucleosyl)-tetraphosphatase [asymmetrical]	P50583	0.0496893	0.506365	0.0538036	0.472173	0.0112639	0.849701	0.0885426	0.241097	-0.0279906	0.404688	-0.0107546	0.864391	-0.016976	0.552591	-0.0640155	0.199351
CDK7	Cyclin-dependent kinase 7	P50613	0.0263749	0.826992	-0.0508938	0.673642	0.0334843	0.724118	0.018405	0.878748	-0.0495653	0.345588	-0.0390603	0.703106	-0.0249237	0.568558	-0.0176105	0.784595
CDK9	Cyclin-dependent kinase 9	P50750;P50750-2	-0.0505498	0.773813	-0.0365874	0.835152	-0.014488	0.918637	-0.0290875	0.868575	0.0395121	0.772254	0.0560614	0.747329	0.0691648	0.57645	0.0416892	0.805757
LRBA	Lipopolysaccharide-responsive and beige-like anchor protein	P50851;P50851-2;Q8NFP9-3	0.0013377	0.988188	0.0288625	0.732632	-0.0602632	0.298723	0.0343649	0.684344	-0.0260949	0.457249	0.00983401	0.879344	-0.0495204	0.117412	-0.0742896	0.146626
PPT1	Palmitoyl-protein thioesterase 1	P50897;P50897-2	-0.0245949	0.715797	0.0276097	0.638188	0.0173901	0.549191	0.0199164	0.734164	-0.0318386	0.110378	0.00244916	0.942973	-0.00154157	0.933818	0.00280917	0.906234
RPL14	60S ribosomal protein L14	P50914	-0.0300475	0.906501	-0.0069382	0.975428	-0.0265062	0.827363	-0.112349	0.618885	0.0253399	0.777229	0.0578959	0.692129	-0.0421548	0.621419	-0.0103651	0.92985
CCT8	T-complex protein 1 subunit theta	P50990;P50990-2;P50990-3	0.0162297	0.293855	0.0279894	0.321708	0.00356758	0.684432	0.0234258	0.405421	0.00601707	0.389247	-0.00645731	0.508449	-0.0178325	0.0158096	0.00547165	0.433034
CCT4	T-complex protein 1 subunit delta	P50991;P50991-2	0.00997574	0.501899	0.00904029	0.736142	-0.00847028	0.316169	0.018269	0.497503	0.00617848	0.357287	-0.00489996	0.603813	-0.0108532	0.112301	0.00878698	0.194491
ANXA11	Annexin A11	P50995-2;P50995	-0.015681	0.636209	0.0153488	0.662495	-0.00734009	0.615275	0.0124945	0.722179	-0.038657	0.000434911	-0.00847385	0.618629	-0.0379216	0.000528852	-0.0175898	0.145416
FXR1	Fragile X mental retardation syndrome-related protein 1	P51114;P51114-2;P51114-3	0.0243735	0.82806	0.0256426	0.802903	0.0304145	0.654247	0.0478626	0.64186	0.0265679	0.513911	0.00461974	0.954534	0.0121551	0.747904	0.0320888	0.517851
RAB5C	Ras-related protein Rab-5C	P51148;P51148-2	0.0058989	0.941696	0.0274182	0.701909	0.0127732	0.727314	0.0217728	0.761042	-0.00886033	0.701277	-0.00625999	0.884474	-0.01674	0.461908	-0.00113487	0.969179
RAB7A	Ras-related protein Rab-7a	P51149	0.0116471	0.879037	0.0361955	0.628026	-0.0118679	0.734552	0.0491784	0.511244	0.0046524	0.827707	0.00807041	0.828668	-0.0199106	0.355805	-0.00154379	0.953549
DAP3	28S ribosomal protein S29, mitochondrial	P51398-2;P51398-3;P51398	0.0189185	0.882056	0.037016	0.765549	0.045237	0.620951	0.0423356	0.733137	0.000863398	0.987216	0.0422851	0.658262	-0.0164316	0.731059	0.000383031	0.995476
DUSP3	Dual specificity protein phosphatase 3	P51452-2;P51452	0.0199319	0.849292	0.022756	0.828271	-0.0408807	0.633339	0.0405767	0.699223	-0.0310265	0.574881	0.000865893	0.992496	-0.0426614	0.366915	-0.0171349	0.812642
SMARCA4	Transcription activator BRG1	P51532-5;P51532-2;P51532-3;P51532-4;P51532;P51531-2;P51531	-0.0221414	0.861362	0.00318673	0.977313	-0.110729	0.0522094	-0.035225	0.753511	-0.00106306	0.977185	-0.0139805	0.846057	-0.0200322	0.585743	-0.0450476	0.389384
GALK1	Galactokinase	P51570	0.10487	0.482221	0.103934	0.486099	0.0528506	0.65333	0.0807803	0.587492	-0.0429065	0.571673	-0.0122129	0.925691	-0.0768616	0.232647	-0.143866	0.275022
SSR4	Translocon-associated protein subunit delta	P51571	0.0326461	0.6821	0.0308406	0.679541	-0.00489082	0.897855	0.0669729	0.372901	0.0333592	0.166001	0.0235192	0.569131	0.00747472	0.751594	0.0196923	0.505903
BCAP31	B-cell receptor-associated protein 31	P51572;P51572-2	0.0347204	0.818941	0.0600193	0.666977	0.0448265	0.634139	0.0694735	0.618664	-0.0153717	0.842229	-0.00988597	0.944159	0.104115	0.127125	0.128513	0.112013
HCFC1	Host cell factor 1;HCF N-terminal chain 1;HCF N-terminal chain 2;HCF N-terminal chain 3;HCF N-terminal chain 4;HCF N-terminal chain 5;HCF N-terminal chain 6;HCF C-terminal chain 1;HCF C-terminal chain 2;HCF C-terminal chain 3;HCF C-terminal chain 4;HCF C-terminal chain 5;HCF C-terminal chain 6	P51610-2;P51610;P51610-4;P51610-3;Q9Y5Z7	-0.0335714	0.600991	0.0155079	0.779089	-0.0521721	0.0657094	0.00421829	0.939133	-0.0314745	0.124899	0.0215568	0.520837	-0.0103094	0.581957	-0.0157395	0.535109
ALDH3A2	Fatty aldehyde dehydrogenase	P51648;P51648-2	0.0124275	0.817269	0.0245453	0.611153	-0.00099265	0.973295	0.0293201	0.544105	0.0108571	0.562135	0.003055	0.933129	-0.00205367	0.906093	0.01063	0.648972
ALDH5A1	Succinate-semialdehyde dehydrogenase, mitochondrial	P51649;P51649-2	-0.036403	0.545478	0.0126594	0.829568	0.00140075	0.972076	0.0209519	0.721877	-0.00771698	0.764165	0.00199844	0.96832	0.0132972	0.561176	0.0156745	0.613556
HSD17B4	Peroxisomal multifunctional enzyme type 2;(3R)-hydroxyacyl-CoA dehydrogenase;Enoyl-CoA hydratase 2	P51659;P51659-3;P51659-2	-0.00203865	0.938446	0.0113808	0.698031	-0.0159154	0.198639	0.00214791	0.941537	0.00947908	0.260573	0.0049851	0.730328	-0.00254059	0.760087	0.00563162	0.573676
PSMD7	26S proteasome non-ATPase regulatory subunit 7	P51665	0.00272386	0.964988	0.0234723	0.716358	-0.0091585	0.746179	-0.0387924	0.549167	0.0123598	0.497502	0.00122572	0.969267	-0.0145613	0.425015	-0.0261823	0.267066
USP11	Ubiquitin carboxyl-terminal hydrolase 11	P51784	0.00932822	0.884384	-0.00254309	0.965681	-0.0480458	0.107256	-0.025223	0.670168	0.02994	0.21073	0.035947	0.386752	-0.0172563	0.448391	0.00260963	0.931705
CLCN7	H(+)/Cl(-) exchange transporter 7	P51798-2;P51798	0.0070933	0.965509	-0.0577261	0.725256	-0.0107874	0.935076	-0.0242936	0.882292	-0.0339802	0.747261	0.040804	0.788918	-0.0321994	0.721374	-0.0261765	0.852006
RPS6KA3	Ribosomal protein S6 kinase alpha-3	P51812	0.0488779	0.662773	0.0407305	0.693269	-0.0644218	0.388096	-0.0389073	0.706306	-0.00368597	0.93361	-0.00867762	0.922686	-0.0437917	0.272164	-0.0453075	0.461181
CCNH	Cyclin-H	P51946	0.0546956	0.650706	0.0626347	0.604354	0.168616	0.0714393	0.112646	0.354461	-0.0100478	0.929919	-0.00247513	0.984526	0.00593439	0.951908	0.152011	0.190983
NDUFA8	NADH dehydrogenase [ubiquinone] 1 alpha subcomplex subunit 8	P51970	0.081677	0.160078	0.0763551	0.187939	0.0860491	0.0587012	0.150515	0.0133916	-0.00231671	0.953547	-0.0301753	0.583112	-0.0897529	0.0181216	-0.0784219	0.189939
HNRNPA3	Heterogeneous nuclear ribonucleoprotein A3	P51991-2;P51991	-0.0130893	0.880954	-0.0253822	0.752919	-0.0055488	0.88242	-0.00273689	0.972894	0.0253682	0.362609	0.0356717	0.454955	0.0320293	0.252234	0.0297243	0.391038
PGD	6-phosphogluconate dehydrogenase, decarboxylating	P52209-2;P52209	-0.00705765	0.832907	0.0116866	0.805874	-0.00474329	0.778797	0.0104809	0.825539	0.00173959	0.88117	0.0125418	0.498914	-0.00206467	0.859192	0.0173235	0.1592
HNRNPM	Heterogeneous nuclear ribonucleoprotein M	P52272;P52272-2	0.00321198	0.914847	-0.00126696	0.979398	-0.00234206	0.885595	0.0128972	0.792795	0.00843263	0.487806	0.000614881	0.973679	0.00475691	0.694497	0.00698392	0.566729
KPNA2	Importin subunit alpha-1	P52292	0.0112788	0.794208	0.0178107	0.70229	-0.00540797	0.789691	0.025041	0.591557	0.00558865	0.670195	-0.0144966	0.54631	-0.0172273	0.1964	0.00632478	0.687954
KPNA1	Importin subunit alpha-5;Importin subunit alpha-5, N-terminally processed	P52294	-0.0126448	0.941318	0.00182523	0.991522	0.0777959	0.566582	0.0973828	0.572065	0.0612081	0.588872	0.0152001	0.924618	0.0275559	0.790978	0.0147826	0.920877
RAP1GDS1	Rap1 GTPase-GDP dissociation stimulator 1	P52306-4;P52306;P52306-5;P52306-6;P52306-2;P52306-3	0.0216358	0.939813	0.0120477	0.962787	-0.0288441	0.830101	0.00106763	0.996701	0.0403863	0.676527	0.0358498	0.833018	-0.132444	0.169837	0.00159296	0.989981
DGKE	Diacylglycerol kinase epsilon	P52429	0.0148434	0.817701	-0.00790113	0.902308	-0.0101206	0.845903	0.0607292	0.349905	-0.0364699	0.507767	-0.0138761	0.824539	-0.0238547	0.608647	-0.020752	0.761708
POLR2H	DNA-directed RNA polymerases I, II, and III subunit RPABC3	P52434-3;P52434;P52434-4;P52434-5;P52434-2	0.0170046	0.854412	0.0482727	0.555476	-0.0123238	0.799558	0.0625253	0.446218	-0.0180224	0.526815	0.0135582	0.785321	-0.0111108	0.676415	-0.00583613	0.870017
ARHGDIA	Rho GDP-dissociation inhibitor 1	P52565;P52565-2	-0.0298872	0.788113	0.0388281	0.70179	0.0173628	0.769203	0.00434211	0.965792	-0.0507276	0.228975	0.00131593	0.986014	0.00366216	0.919665	0.0172639	0.718056
ARHGDIB	Rho GDP-dissociation inhibitor 2	P52566	0.00510997	0.971111	-0.19218	0.276327	-0.0457096	0.508787	-0.1388	0.428941	-0.108667	0.016502	-0.031783	0.678436	-0.0158733	0.70956	-0.0180999	0.70967
HNRNPF	Heterogeneous nuclear ribonucleoprotein F;Heterogeneous nuclear ribonucleoprotein F, N-terminally processed	P52597	0.0046126	0.915911	0.0141358	0.751922	-1.87829e-05	0.999246	0.00990509	0.82461	0.00252743	0.845159	0.00501443	0.825466	-0.01953	0.140302	-0.00332618	0.83623
GTF2A2	Transcription initiation factor IIA subunit 2	P52657	0.0354237	0.740273	-0.0388559	0.716213	-0.0221237	0.797751	0.0319866	0.76464	0.0307031	0.626818	0.0307798	0.753066	-0.014567	0.797595	0.0282147	0.721034
KIF11	Kinesin-like protein KIF11	P52732	0.00945768	0.93111	0.0158431	0.871628	-0.0650581	0.295585	-0.0530032	0.589839	0.00544289	0.891856	-0.00896152	0.912336	-0.0613689	0.105076	-0.033026	0.540047
HK2	Hexokinase-2	P52789;P52790	0.00785414	0.933051	0.0376165	0.668754	0.0286571	0.630349	0.0279685	0.750181	-0.00345219	0.915944	-0.0442633	0.546894	-0.0568145	0.0674321	-0.00631777	0.878599
MRPL12	39S ribosomal protein L12, mitochondrial	P52815	0.0053013	0.976993	0.0307547	0.86717	0.0583584	0.685436	0.0530431	0.77312	0.00918621	0.911615	-0.0294148	0.852794	-0.00667556	0.92737	0.00439762	0.966537
THOP1	Thimet oligopeptidase	P52888;P52888-2	0.0577466	0.596561	-0.00136195	0.9891	0.00541092	0.938579	0.0427475	0.668693	-0.00329113	0.932198	-0.0399906	0.639777	-0.0586175	0.103689	0.0126788	0.788354
CAPZA1	F-actin-capping protein subunit alpha-1	P52907	-0.00164522	0.968826	0.0212114	0.609027	0.01008	0.591223	0.0131711	0.75038	-0.0131242	0.285987	0.0176804	0.399028	0.000155719	0.989775	-0.00294827	0.846397
NUP98	Nuclear pore complex protein Nup98-Nup96;Nuclear pore complex protein Nup98;Nuclear pore complex protein Nup96	P52948-6;P52948-5;P52948;P52948-2;P52948-4;P52948-3	-0.0264006	0.865555	0.0299041	0.833743	0.0163018	0.846762	0.0749663	0.599655	0.0356495	0.506249	-0.00316532	0.97672	-0.0308358	0.549753	-0.00522169	0.940821
BLVRA	Biliverdin reductase A	P53004	0.006052	0.92682	0.0233965	0.698317	-0.0116695	0.693622	-0.00328128	0.956581	-0.000373685	0.984563	0.012003	0.728282	-0.011495	0.550869	-0.00881378	0.727226
PPP5C	Serine/threonine-protein phosphatase 5	P53041	-0.00668453	0.870036	0.0235677	0.51507	-0.0114266	0.526799	0.00936094	0.795211	-0.00998658	0.398281	-0.00676553	0.757672	-0.0268829	0.0266642	-0.00726733	0.631021
PLK1	Serine/threonine-protein kinase PLK1	P53350	0.00529197	0.944863	0.0108549	0.887209	-0.00177492	0.977013	0.060598	0.431441	-0.118064	0.0283665	-0.0809448	0.216399	-0.0854265	0.0357379	-0.065115	0.328021
ARFIP2	Arfaptin-2	P53365;P53365-3;P53365-2	-0.0462222	0.629651	-0.0671011	0.475742	-0.0222855	0.721955	-0.00400539	0.965858	-0.00205747	0.957714	-0.0396421	0.643547	0.00218782	0.950175	-0.0597171	0.284782
ARFIP1	Arfaptin-1	P53367;P53367-2;P53367-3	0.0173274	0.856047	-0.030972	0.745931	-0.0584168	0.451954	0.021541	0.821607	0.00519681	0.905499	-0.107008	0.166911	-0.0650731	0.101145	-0.0692141	0.313635
ACLY	ATP-citrate synthase	P53396;P53396-2;P53396-3	-0.0152522	0.787189	0.00991862	0.901912	-0.0448851	0.118858	0.017895	0.824098	-0.0394917	0.0572983	0.00463894	0.886723	0.00953226	0.634004	-0.0334018	0.165519
METAP1	Methionine aminopeptidase 1	P53582	-0.0753367	0.403153	-0.0556019	0.535844	-0.036235	0.559945	-0.0237627	0.790639	-0.0370658	0.365908	-0.0211355	0.795793	-0.0200385	0.566376	-0.00235996	0.961587
COPB1	Coatomer subunit beta	P53618	0.0192792	0.728392	0.0275993	0.576041	0.00786551	0.763289	0.022722	0.644901	0.000839187	0.960519	0.00187719	0.952417	-0.00142711	0.930651	0.00842439	0.692946
COPA	Coatomer subunit alpha;Xenin;Proxenin	P53621;P53621-2	-0.0167907	0.822611	0.00090471	0.989329	-0.035199	0.27556	0.0118209	0.861316	0.0116824	0.606823	0.00436452	0.917099	0.0186346	0.411151	0.0132805	0.644053
CTSC	Dipeptidyl peptidase 1;Dipeptidyl peptidase 1 exclusion domain chain;Dipeptidyl peptidase 1 heavy chain;Dipeptidyl peptidase 1 light chain	P53634	0.00380963	0.984641	0.0728999	0.693648	0.0310395	0.800258	0.0610259	0.741465	-0.0579408	0.455742	0.0112546	0.934217	0.0311442	0.636706	0.00878599	0.921332
AP2S1	AP-2 complex subunit sigma	P53680-2;P53680	0.0420394	0.705384	0.0547656	0.622729	-0.0183104	0.838882	0.00351121	0.974771	0.047627	0.52404	-0.0107674	0.916898	-0.0174793	0.798045	-0.0375461	0.725542
SLC16A1	Monocarboxylate transporter 1	P53985-2;P53985	-0.0038386	0.981822	-0.0968174	0.515558	-0.0651353	0.451338	0.038072	0.797435	0.026296	0.660178	0.0113504	0.921467	-0.0175028	0.756578	-0.000110219	0.998859
IST1	IST1 homolog	P53990-2;P53990;P53990-4;P53990-5;P53990-3;P53990-6	-0.0367181	0.760376	-0.0571231	0.635639	-0.0235103	0.803568	0.00583903	0.96128	0.00813463	0.907935	-0.00466515	0.965988	0.0331444	0.595318	-0.0116989	0.90177
SEC24C	Protein transport protein Sec24C	P53992;P53992-2	0.0195333	0.769885	0.0382873	0.531152	-0.0313146	0.317513	0.0364712	0.550659	-0.0125086	0.551411	-0.00598774	0.878303	0.00316741	0.874823	-0.0117604	0.66285
SUB1	Activated RNA polymerase II transcriptional coactivator p15	P53999	0.035883	0.69274	0.0508667	0.533345	-0.0191912	0.666149	0.0582616	0.476127	0.000444835	0.987035	-0.00624354	0.904694	-0.00357934	0.892796	-0.0076207	0.829678
CLNS1A	Methylosome subunit pICln	P54105	-0.00958632	0.88985	0.0167128	0.78323	0.000308465	0.991911	0.0009423	0.987614	-0.0340039	0.122309	0.00181241	0.961905	-0.0214752	0.290586	0.019315	0.44975
RARS	Arginine--tRNA ligase, cytoplasmic	P54136;P54136-2	0.0249439	0.387168	0.0295892	0.367491	0.0110823	0.434706	0.0205218	0.530107	-0.00127055	0.888367	-0.00777154	0.631694	-0.0158995	0.0886349	-0.017168	0.138741
ATXN3	Ataxin-3	P54252-4;P54252;P54252-1;P54252-5;P54252-3	0.112465	0.447438	0.103843	0.475341	0.0528649	0.645461	0.101197	0.486542	0.1175	0.108789	0.0233861	0.857542	-0.105177	0.137379	0.0918565	0.276575
YARS	Tyrosine--tRNA ligase, cytoplasmic;Tyrosine--tRNA ligase, cytoplasmic, N-terminally processed	P54577	0.000284127	0.997296	0.0179794	0.811493	-0.0151543	0.684427	0.00516363	0.94536	-0.0178318	0.499176	-0.00400415	0.934091	-0.0358221	0.161992	-0.00852603	0.798453
USP14	Ubiquitin carboxyl-terminal hydrolase 14	P54578-3;P54578-2;P54578	0.0104365	0.739667	0.0187823	0.571016	0.00474371	0.745204	0.0325193	0.329903	0.0189352	0.0732552	0.024613	0.165745	0.0211493	0.047179	0.0232238	0.0700285
PRKAG1	5-AMP-activated protein kinase subunit gamma-1	P54619-2;P54619;P54619-3	-0.0399535	0.65508	0.0514274	0.565831	-0.041657	0.568642	0.0104831	0.906508	-0.0251051	0.636851	0.0123346	0.878089	0.0133351	0.770132	0.0137721	0.833019
BCAT1	Branched-chain-amino-acid aminotransferase, cytosolic	P54687-4;P54687;P54687-5;P54687-2;P54687-3	-0.0062785	0.946812	0.0480063	0.579959	0.0463039	0.39567	0.0216029	0.802816	-0.0194775	0.526441	0.0238138	0.649577	-0.00704033	0.803559	-0.0430727	0.299238
ATP1B3	Sodium/potassium-transporting ATPase subunit beta-3	P54709;P54709-2	-0.0059645	0.900983	0.0110847	0.798462	0.00486296	0.816357	-0.000463472	0.991476	-0.00809907	0.546554	0.00233619	0.92364	-0.00140721	0.916252	0.00443197	0.79378
FXYD2	Sodium/potassium-transporting ATPase subunit gamma	P54710-2;P54710	0.0383731	0.715821	0.0218324	0.828968	-0.00833064	0.912306	0.0519833	0.607838	0.0339284	0.408504	0.0271987	0.726391	-0.0482664	0.205163	0.00409633	0.937582
RAD23B	UV excision repair protein RAD23 homolog B	P54727-2;P54727	0.0379746	0.814646	0.0690367	0.670384	0.0388612	0.763273	0.0518993	0.748789	0.0890122	0.427429	0.114714	0.478901	0.0523962	0.615444	0.119593	0.340422
AK2	Adenylate kinase 2, mitochondrial;Adenylate kinase 2, mitochondrial, N-terminally processed	P54819-6;P54819-2;P54819;P54819-4;P54819-3;P54819-5	-0.0539991	0.483155	0.0207197	0.770002	0.00510226	0.899541	-0.070433	0.324898	0.0170622	0.519891	-0.0302852	0.599232	0.0002253	0.992856	-0.00527639	0.877634
ALDH18A1	Delta-1-pyrroline-5-carboxylate synthase;Glutamate 5-kinase;Gamma-glutamyl phosphate reductase	P54886-2;P54886	-0.0385282	0.698025	-0.00177128	0.983765	-0.0598681	0.203889	0.00325015	0.970215	0.00970523	0.767479	0.0389307	0.482698	-0.0262108	0.405291	0.0204932	0.61376
NAPA	Alpha-soluble NSF attachment protein	P54920;Q9H115-3;Q9H115-2;Q9H115	-0.0362663	0.824849	-0.000260566	0.99853	-0.0836459	0.236417	0.000680798	0.996158	-0.0246714	0.610731	0.0110167	0.895628	-0.0420169	0.367122	-0.0343822	0.593079
EIF5	Eukaryotic translation initiation factor 5	P55010	0.014482	0.916583	0.0386826	0.751451	0.0291594	0.652356	0.0659851	0.58977	-0.00129772	0.975853	0.0170145	0.822083	0.0220881	0.59272	-0.0679961	0.279929
PSMD4	26S proteasome non-ATPase regulatory subunit 4	P55036;P55036-2	0.0156516	0.891583	0.010045	0.920182	-0.0328204	0.563244	-0.101423	0.316835	-0.0247355	0.53485	-0.00639438	0.932789	0.0206111	0.568983	0.0168117	0.722547
CSE1L	Exportin-2	P55060;P55060-4;P55060-3;P55060-2	0.0322389	0.302385	0.0270458	0.468644	0.00570153	0.718214	0.00809394	0.827436	0.0178351	0.097502	-0.00191003	0.917542	-0.00633233	0.546022	0.0140033	0.261526
VCP	Transitional endoplasmic reticulum ATPase	P55072	0.00775122	0.812561	0.0167676	0.669596	0.016472	0.304161	0.0282869	0.473202	-0.00857515	0.412002	-0.0136497	0.461474	0.00814476	0.43554	0.00459728	0.700937
HADHB	Trifunctional enzyme subunit beta, mitochondrial;3-ketoacyl-CoA thiolase	P55084-2;P55084	-0.00312511	0.960849	0.0258054	0.697161	-0.00340261	0.905409	0.0261467	0.693371	-0.0191165	0.303717	-0.0186304	0.582314	-0.00454653	0.804712	-0.0310747	0.197635
NCKAP1L	Nck-associated protein 1-like	P55160-2;P55160	-0.0175584	0.833538	0.018012	0.818176	-0.039344	0.445278	-0.0200063	0.798483	0.00163253	0.963474	0.0160697	0.812779	0.0163127	0.609879	-0.00870887	0.848087
NAP1L1	Nucleosome assembly protein 1-like 1	P55209;P55209-2;P55209-3	-0.00574954	0.890509	0.0161045	0.720134	-0.0129307	0.495371	0.0147058	0.743489	0.0208975	0.124407	-0.017202	0.489482	0.0138161	0.302871	0.0258346	0.107509
ADK	Adenosine kinase	P55263;P55263-4;P55263-2;P55263-3	-0.0302223	0.801442	0.0295994	0.791404	-0.0242649	0.72751	-0.0364681	0.744624	-0.0477247	0.268299	-0.010073	0.899263	-0.0456292	0.233625	-0.0782839	0.193993
ADAR	Double-stranded RNA-specific adenosine deaminase	P55265-5;P55265;P55265-4;P55265-3;P55265-2	0.00353606	0.968505	0.0107362	0.892003	0.00882422	0.847499	0.0148745	0.850822	0.00363965	0.907744	0.0136524	0.815311	0.000924352	0.974699	0.0145727	0.706648
TPD52	Tumor protein D52	P55327-8;P55327-2;P55327-4;P55327;P55327-7;P55327-5;P55327-6;P55327-3	-0.106683	0.394539	0.0162848	0.895806	0.0123099	0.868562	-0.00325586	0.979107	0.00215476	0.96537	-0.0676758	0.57109	-0.000471063	0.991794	-0.0084716	0.893759
SEC13	Protein SEC13 homolog	P55735;P55735-4;P55735-3;P55735-2	-0.0066078	0.917146	0.00392432	0.943485	0.00556779	0.845188	0.0100039	0.856634	0.000490568	0.979424	0.0100231	0.77016	-0.0141627	0.44574	0.0108883	0.648324
NHP2L1	NHP2-like protein 1;NHP2-like protein 1, N-terminally processed	P55769	-0.0190585	0.915404	0.0442434	0.799524	-0.00192907	0.987244	0.0219576	0.899648	0.0804746	0.342798	0.10616	0.431162	0.0504939	0.523831	0.0939964	0.337025
NPEPPS	Puromycin-sensitive aminopeptidase	P55786;P55786-2;A6NEC2	0.0206872	0.737557	0.0344644	0.568935	-0.00386307	0.893141	0.0023062	0.969489	0.0499757	0.02143	0.0306057	0.394616	0.026338	0.206718	0.0241817	0.352602
HNRNPH2	Heterogeneous nuclear ribonucleoprotein H2	P55795	0.0656135	0.552508	0.0574814	0.575704	0.042349	0.570485	0.0600147	0.559112	0.00493108	0.898186	-0.0617832	0.493435	0.0153264	0.662656	0.0334878	0.467522
OXCT1	Succinyl-CoA:3-ketoacid coenzyme A transferase 1, mitochondrial	P55809;P55809-2	0.0199098	0.560795	0.0267012	0.447922	0.0169958	0.295387	0.0247101	0.48211	0.000184722	0.985801	-0.00897761	0.639653	-0.00315246	0.761568	-0.00123409	0.924529
EIF3B	Eukaryotic translation initiation factor 3 subunit B	P55884;P55884-2	-0.00701795	0.857941	0.0232953	0.591678	-0.0104366	0.559959	0.024728	0.569237	-0.00901963	0.457985	0.00923765	0.655375	-0.0162635	0.186486	0.00174636	0.903989
BID	BH3-interacting domain death agonist;BH3-interacting domain death agonist p15;BH3-interacting domain death agonist p13;BH3-interacting domain death agonist p11	P55957;P55957-2;P55957-4;P55957-3	0.00334373	0.945072	0.0242034	0.569846	-0.000286804	0.99044	0.0447992	0.296849	-0.000638247	0.96558	-0.0042611	0.880017	0.00221336	0.875703	-0.0101828	0.595537
ATP5J2	ATP synthase subunit f, mitochondrial	P56134-4;P56134-3;P56134-2;P56134	-0.00638961	0.969113	0.0884461	0.567612	-0.0105115	0.917637	0.132808	0.392811	0.019451	0.670972	0.0169849	0.836349	-0.134434	0.00634719	0.0197581	0.731618
RRP1	Ribosomal RNA processing protein 1 homolog A	P56182	0.013926	0.922294	0.0153655	0.914293	0.00340112	0.97635	0.0111049	0.937997	0.0025975	0.980249	0.0998513	0.489481	0.0873061	0.35018	0.077097	0.516948
MARS	Methionine--tRNA ligase, cytoplasmic	P56192;P56192-2	-0.00444125	0.93789	0.0338559	0.553257	-0.00698032	0.782615	0.0111821	0.844234	0.0115695	0.498942	0.00559423	0.852842	-0.0247593	0.15484	-0.0215443	0.337675
AP1S2	AP-1 complex subunit sigma-2	P56377;P56377-2	-0.037286	0.783946	0.00482156	0.971694	-0.0545007	0.624612	0.00256992	0.984911	-0.00719526	0.927847	0.00520743	0.965735	-0.0372317	0.593858	-0.0567574	0.626374
ATP5I	ATP synthase subunit e, mitochondrial	P56385	0.0403171	0.816319	0.0528422	0.760886	0.0301751	0.826952	0.12434	0.475924	0.113055	0.287367	0.0505293	0.76309	0.0658288	0.509465	0.031074	0.821296
EIF6	Eukaryotic translation initiation factor 6	P56537;P56537-2	0.00553629	0.891038	0.02298	0.557635	0.0346289	0.0663417	0.017899	0.647404	0.00172491	0.886048	0.00826599	0.700609	0.000412759	0.972638	0.0170992	0.254979
PEX3	Peroxisomal biogenesis factor 3	P56589	0.118604	0.590239	-0.00978909	0.963573	0.00856726	0.96028	-0.0779794	0.71638	-0.082634	0.520638	-0.0745812	0.6736	-0.0404531	0.69305	-0.0342697	0.835222
C21orf59	UPF0769 protein C21orf59	P57076	0.0800795	0.354501	0.0192613	0.822256	0.078202	0.249877	-0.00879551	0.91826	-0.160239	0.0013627	-0.100642	0.170082	-0.184314	7.66573e-06	-0.0511847	0.322966
WDR4	tRNA (guanine-N(7)-)-methyltransferase non-catalytic subunit WDR4	P57081-3;P57081-2;P57081	0.0143547	0.797902	0.0129545	0.817225	-0.00426835	0.924688	0.0440895	0.434284	-0.0201027	0.616943	-0.0371032	0.46964	-0.044335	0.213634	-0.0290114	0.590719
TMEM33	Transmembrane protein 33	P57088	-0.0197154	0.820364	0.0116911	0.876653	-0.0164796	0.678916	0.0294041	0.696657	0.00057514	0.983082	-0.0181036	0.740562	0.0169708	0.514783	0.00366662	0.914747
SYNJ2BP	Synaptojanin-2-binding protein	P57105	0.0434046	0.642546	0.0982557	0.297926	0.0575798	0.433952	0.133953	0.159906	0.0947992	0.225374	0.0507726	0.617566	0.104458	0.155184	0.0590752	0.539526
GEMIN4	Gem-associated protein 4	P57678	-0.089176	0.496269	0.0297176	0.819851	-0.0434156	0.65191	-0.010871	0.933574	-0.00937878	0.872365	-0.0119654	0.918499	-0.033993	0.508339	-0.0264364	0.732042
CORO7	Coronin-7	P57737-3;P57737-2;P57737-4;P57737;Q9Y3D7	-0.0138237	0.896558	-0.0187632	0.855575	-0.0859604	0.252671	0.0530724	0.607569	0.00653093	0.886991	-0.00661206	0.943308	-0.0147079	0.720609	-0.00768456	0.896136
NUP107	Nuclear pore complex protein Nup107	P57740;P57740-2;P57740-3	0.0167579	0.815697	0.0386682	0.55338	0.00138674	0.973282	0.0146322	0.821974	0.00719956	0.79194	0.0196459	0.700807	0.0282215	0.263145	0.0142788	0.670905
GNG2	Guanine nucleotide-binding protein G(I)/G(S)/G(O) subunit gamma-2	P59768	0.0445221	0.8039	0.0384552	0.822418	-0.024871	0.847146	0.0557654	0.744976	0.0278445	0.71031	0.0410497	0.764155	-0.065967	0.335273	0.0314	0.73017
ARPC4	Actin-related protein 2/3 complex subunit 4	P59998;P59998-2;P59998-3;P59998-4	0.0317417	0.456175	0.0120674	0.786628	-0.00499639	0.808389	0.0425625	0.343973	0.026549	0.0536193	0.036929	0.0984044	0.00710053	0.59209	0.00921845	0.571754
SEC61G	Protein transport protein Sec61 subunit gamma	P60059	0.000897303	0.993792	0.0250179	0.81268	0.0231633	0.728113	0.0746888	0.481362	0.0400799	0.346868	0.0311427	0.691018	-0.0174814	0.661939	0.00913785	0.865924
TPI1	Triosephosphate isomerase	P60174-3;P60174;P60174-4	-0.00879248	0.798734	0.00596321	0.905008	-0.0120827	0.49136	-0.0090403	0.856461	-0.0266743	0.0374573	-0.0070681	0.716433	-0.0284083	0.027584	-0.00942184	0.466756
EIF3E	Eukaryotic translation initiation factor 3 subunit E	P60228	-0.0217827	0.736646	0.0171139	0.782904	-0.00440286	0.872274	-0.0201243	0.74601	-0.00643728	0.72819	-0.0312951	0.392317	-0.0294289	0.121144	-0.0117592	0.620111
SEC61B	Protein transport protein Sec61 subunit beta	P60468	-0.0638705	0.711832	0.0261324	0.879722	-0.0523482	0.657669	-0.0768388	0.656964	-0.0764909	0.328584	-0.0599377	0.713431	0.000211159	0.997364	-0.0763708	0.469138
PPP4C	Serine/threonine-protein phosphatase 4 catalytic subunit	P60510	0.0225079	0.769425	0.0260042	0.706169	-0.0285452	0.517881	0.0323834	0.639	0.020007	0.460966	-0.0210722	0.715907	0.00215567	0.931883	-0.0534268	0.17282
MYL6	Myosin light polypeptide 6	P60660;P60660-2;P14649	0.0587533	0.659003	0.0252191	0.831315	-0.065324	0.415841	0.0266172	0.822125	0.000758394	0.987117	0.0388324	0.632877	0.0248842	0.563017	0.0188639	0.741069
ACTB;POTEE	Actin, cytoplasmic 1;Actin, cytoplasmic 1, N-terminally processed;POTE ankyrin domain family member E	P60709;Q6S8J3;A5A3E0;Q9BYX7	0.0285596	0.621088	0.039212	0.684129	0.0148619	0.653399	0.00529562	0.956107	-0.00625623	0.791156	0.00461756	0.89273	-0.0179169	0.450661	0.00376106	0.873454
RAC3;RAC1;RAC2	Ras-related C3 botulinum toxin substrate 3;Ras-related C3 botulinum toxin substrate 1;Ras-related C3 botulinum toxin substrate 2	P60763;P63000;P15153;P63000-2	-0.00371362	0.974981	-0.0127717	0.919054	-0.0107975	0.840183	0.0329492	0.793311	-0.0149289	0.657754	0.0095421	0.86657	-0.0767277	0.03019	0.00405194	0.917925
EIF4A1	Eukaryotic initiation factor 4A-I	P60842;P60842-2	-0.0262046	0.460796	-0.000644697	0.989067	-0.0160602	0.339269	-0.0019585	0.966797	-0.0159183	0.174698	-0.00836711	0.660013	-0.0174572	0.138151	0.00487834	0.686716
RPS20	40S ribosomal protein S20	P60866;P60866-2	0.0105848	0.69624	0.0127422	0.745675	-0.0378489	0.0132527	0.0208763	0.595839	0.0141524	0.153117	0.0130947	0.400479	-0.00446677	0.645586	0.0036561	0.727351
PSMA6	Proteasome subunit alpha type-6	P60900;P60900-2;P60900-3	0.0210357	0.593865	0.0260264	0.615131	0.0252025	0.223099	0.0188818	0.714951	0.00421822	0.749747	0.008342	0.703074	-0.00583239	0.659507	0.0167598	0.252252
RAB8A	Ras-related protein Rab-8A	P61006	-0.0148005	0.826131	-0.00500724	0.932759	-0.00882958	0.789325	0.0112731	0.849389	0.00404529	0.863878	-0.0583805	0.297976	0.00199654	0.927652	0.00934965	0.75038
SPCS3	Signal peptidase complex subunit 3	P61009	0.00435632	0.951151	0.0147973	0.813353	0.0277533	0.44575	0.0547748	0.385697	-0.0114109	0.617001	-0.00382614	0.929431	0.0229442	0.286857	0.015094	0.587098
SRP54	Signal recognition particle 54 kDa protein	P61011-2;P61011	-0.0556816	0.755795	-0.0240406	0.893093	0.00420317	0.973622	-0.0723139	0.686493	-0.112586	0.212177	-0.06385	0.705867	-0.00785182	0.908915	0.0255708	0.781376
RAB4B	Ras-related protein Rab-4B	P61018;P61018-2	-0.0262515	0.811765	-0.00795011	0.942473	-0.0388872	0.665486	0.0122273	0.911635	0.0132715	0.821328	0.027331	0.782212	0.00255289	0.960935	-0.0497126	0.568289
RAB5B	Ras-related protein Rab-5B	P61020;P61020-2	-0.0971729	0.431219	0.0978461	0.428077	0.119526	0.219482	-0.0275806	0.822152	-0.116794	0.0548695	-0.0128511	0.899094	-0.0146636	0.742727	0.0342274	0.566529
RAB10	Ras-related protein Rab-10	P61026	0.0124459	0.872191	0.0370275	0.604659	-0.0351878	0.32331	0.00352195	0.960613	-0.0356013	0.138206	-0.0211303	0.634655	-0.0244224	0.281712	-0.0143983	0.628193
CXCR4	C-X-C chemokine receptor type 4	P61073;P61073-2	0.0211255	0.814176	0.00730135	0.925952	-0.0182472	0.684794	0.022284	0.776843	-0.0249994	0.396927	-0.0375796	0.544864	-0.0187692	0.488109	-0.0196095	0.600128
UBE2M	NEDD8-conjugating enzyme Ubc12	P61081	0.0365797	0.62398	0.0462239	0.492348	0.0444983	0.309471	0.0698384	0.302661	-0.0027697	0.911388	0.00816064	0.86158	0.0101398	0.65957	0.0186017	0.540157
UBE2K	Ubiquitin-conjugating enzyme E2 K	P61086;P61086-3;P61086-2	0.0110447	0.930469	-0.0431519	0.733472	0.0384642	0.70148	-0.031627	0.802811	0.0284103	0.570218	-0.00397678	0.968833	-0.0189285	0.676722	-0.00374497	0.953964
UBE2N;UBE2NL	Ubiquitin-conjugating enzyme E2 N;Putative ubiquitin-conjugating enzyme E2 N-like	P61088;Q5JXB2	0.00845315	0.829996	0.0266246	0.518789	-0.0184611	0.314722	0.025524	0.536072	-0.000354318	0.976617	0.00676526	0.750145	0.00297986	0.805411	-6.49767e-05	0.996547
RAB14	Ras-related protein Rab-14	P61106	0.0367658	0.725059	0.0322216	0.734774	0.0228129	0.719241	0.0425024	0.655258	0.0480492	0.197739	-0.00781219	0.919931	-0.0028636	0.934479	-0.0586976	0.286843
ACTR3	Actin-related protein 3	P61158;Q9P1U1-2;Q9P1U1;Q9P1U1-3;Q9C0K3	0.0147189	0.802814	0.0129063	0.844477	-0.00766647	0.785841	0.0133339	0.839398	-0.0164345	0.393063	0.0180355	0.579492	-0.0127715	0.505559	0.0144151	0.529778
ACTR2	Actin-related protein 2	P61160;P61160-2	0.00500771	0.931767	0.03092	0.624203	-0.0102455	0.705415	0.0102322	0.870917	-0.00834681	0.631332	0.00276391	0.926912	-0.00714081	0.681225	0.0079563	0.698372
ACTR1A	Alpha-centractin	P61163	-0.0142395	0.848477	0.00273774	0.967812	-0.0307917	0.338936	-0.0431002	0.527027	0.00656944	0.762525	0.0125005	0.748067	-0.0159325	0.465782	-0.00230769	0.934621
TMEM258	Transmembrane protein 258	P61165	-0.0159927	0.798104	-0.0207933	0.710083	0.000893395	0.97781	-0.0307331	0.583354	0.00660433	0.781125	0.0247696	0.568959	0.0247307	0.2633	0.0325587	0.258062
COPS2	COP9 signalosome complex subunit 2	P61201;P61201-2	-0.0762379	0.57046	-0.126791	0.313458	-0.186473	0.0194429	-0.0318333	0.798195	0.0137405	0.779642	0.0444141	0.591415	-0.0441402	0.344581	-0.0978925	0.2137
ABCE1	ATP-binding cassette sub-family E member 1	P61221	-0.011761	0.751863	0.00759518	0.824776	-0.0235502	0.150023	-0.0068595	0.841496	-0.0108389	0.296517	-0.010074	0.598208	-0.0346901	0.00229056	-0.00718811	0.584305
RAP2B	Ras-related protein Rap-2b	P61225	0.0178194	0.898856	0.0200308	0.886389	0.0443521	0.689575	0.1135	0.421328	0.0132549	0.904155	0.0702353	0.626245	0.0398341	0.684465	0.0689712	0.590331
MAX	Protein max	P61244-2;P61244;P61244-3;P61244-4	0.0175982	0.906943	0.0262191	0.861765	0.00644293	0.957491	0.0467626	0.7563	-0.0457613	0.691386	0.000355548	0.998073	-0.0261963	0.787746	-0.0513759	0.739153
RPS3A	40S ribosomal protein S3a	P61247	-0.00257191	0.981496	-0.00257525	0.984027	-0.0172451	0.740115	-0.0178868	0.88943	-0.0268638	0.452691	0.0324143	0.572225	-0.00933767	0.793002	0.00441612	0.916358
PSME3	Proteasome activator complex subunit 3	P61289;P61289-3;P61289-2	-0.00620593	0.913393	0.0259921	0.62227	-0.00223411	0.92842	0.00553347	0.916266	-0.0438042	0.0123151	-0.000145317	0.995962	-0.0325693	0.0487031	-0.0228702	0.280716
RPL15	60S ribosomal protein L15	P61313;P61313-2	-0.0377325	0.917948	-0.0755036	0.811117	-0.174159	0.302576	-0.18584	0.557598	0.0758381	0.569937	0.105358	0.601161	-0.0675185	0.605657	-0.0444252	0.819972
RPL27	60S ribosomal protein L27	P61353	-0.0205927	0.921223	-0.00724907	0.971608	-0.0497786	0.576059	-0.047159	0.816996	0.028995	0.647077	0.0434681	0.673528	-0.0203489	0.747701	-0.0133426	0.871004
ATP6V0D1	V-type proton ATPase subunit d 1	P61421	-0.00299757	0.985982	0.0422188	0.804674	0.138444	0.304095	0.0623793	0.715027	-0.0475712	0.568659	-0.042072	0.771083	0.048421	0.487156	-0.102961	0.443538
RHOA	Transforming protein RhoA	P61586	0.00897667	0.924403	0.0409101	0.637986	-0.0250795	0.658853	0.00828573	0.923907	0.0110487	0.763921	0.051476	0.413975	0.036748	0.278809	0.0583707	0.17649
NAA20	N-alpha-acetyltransferase 20	P61599;P61599-2	0.0703179	0.50613	0.144001	0.179695	0.0349123	0.675708	0.130872	0.221181	0.0315117	0.650461	0.000808922	0.993621	-0.0397549	0.530291	-0.0163646	0.86424
SEC61A1	Protein transport protein Sec61 subunit alpha isoform 1	P61619-3;P61619	0.054713	0.680734	0.0973723	0.439889	0.0283478	0.759171	0.0715258	0.569335	-0.0616745	0.193417	-0.0349893	0.711505	-0.0510273	0.206523	-0.0429527	0.467443
LYZ	Lysozyme C	P61626	0.00670419	0.962629	0.0107413	0.936792	0.117947	0.0764896	0.0423805	0.754596	-0.0409877	0.282372	-0.0272856	0.703392	-0.0301159	0.426987	-0.0165326	0.728697
VBP1	Prefoldin subunit 3	P61758-2;P61758	-0.0199564	0.893272	0.0593883	0.675538	-0.00510897	0.956775	-0.0615663	0.664398	0.0392643	0.518189	0.0657335	0.522071	-0.00882209	0.875296	-0.00712765	0.928798
STXBP1	Syntaxin-binding protein 1	P61764;P61764-2	-0.131805	0.415752	0.0638881	0.691648	0.00286651	0.980488	0.0501183	0.755543	-0.0692451	0.317515	-0.0182509	0.889745	-0.00479434	0.932765	0.000339479	0.996562
DAD1	Dolichyl-diphosphooligosaccharide--protein glycosyltransferase subunit DAD1	P61803	-0.00153359	0.962526	-0.00616357	0.861289	0.00187397	0.90004	0.0349379	0.326791	0.00496246	0.620106	0.0122835	0.473831	0.00487937	0.625944	0.0275375	0.0232942
NPC2	Epididymal secretory protein E1	P61916-2;P61916	0.0568833	0.535541	0.033964	0.710701	0.0597707	0.4071	0.154138	0.101517	0.105603	0.161316	0.0973803	0.333394	0.0862675	0.220345	0.107677	0.216249
DCAF7	DDB1- and CUL4-associated factor 7	P61962	0.0193071	0.940066	0.00926557	0.971215	0.0386219	0.849297	0.0234066	0.927375	-0.0644426	0.55358	0.0332091	0.855814	-0.0542972	0.544721	-0.0623543	0.674311
AP1S1	AP-1 complex subunit sigma-1A	P61966;P61966-2	0.0299534	0.702405	0.0518692	0.485638	0.0446223	0.400252	0.0437064	0.556252	-0.0262975	0.442625	-0.0133325	0.842689	-0.00156479	0.957421	-0.00541184	0.897409
HNRNPK	Heterogeneous nuclear ribonucleoprotein K	P61978-2;P61978;P61978-3	0.0185905	0.575604	0.0292543	0.582255	0.0151308	0.413736	0.035134	0.509439	0.00065821	0.959586	0.000262108	0.989418	0.000595418	0.963438	0.00526229	0.685899
YWHAG	14-3-3 protein gamma;14-3-3 protein gamma, N-terminally processed	P61981	-0.00448783	0.907578	-0.0494401	0.309559	0.00276992	0.881299	0.00557089	0.907839	-0.0274996	0.0338004	0.00162428	0.937571	-0.00185758	0.880325	0.019379	0.156323
RPS7	40S ribosomal protein S7	P62081	0.0192446	0.81496	0.0292425	0.761581	-0.0039345	0.922532	0.0331942	0.730614	0.023466	0.376603	-0.0205017	0.671073	0.0102161	0.698341	0.012701	0.677914
PPP1CA	Serine/threonine-protein phosphatase PP1-alpha catalytic subunit	P62136-2;P62136;P62136-3	0.0124905	0.921761	0.027709	0.803593	0.0314967	0.600373	-0.00731489	0.947621	-0.0134353	0.72694	-0.0334194	0.675844	-0.0131927	0.719135	-0.0265621	0.601125
PPP1CB	Serine/threonine-protein phosphatase PP1-beta catalytic subunit	P62140	0.0162976	0.828134	0.00398151	0.951982	0.0108044	0.759905	-0.00502697	0.939397	-0.0701105	0.00805387	-0.0142921	0.744416	-0.0622774	0.00787313	-0.00649834	0.821833
PSMC1	26S protease regulatory subunit 4	P62191-2;P62191	0.014615	0.890669	0.0173116	0.860855	0.00047659	0.992188	0.0366687	0.710744	0.0141099	0.657384	0.0116521	0.839162	-0.0087781	0.782329	0.0275007	0.484941
PSMC5	26S protease regulatory subunit 8	P62195-2;P62195	0.0241878	0.698159	0.0104891	0.877342	-0.0262427	0.387916	-0.0140986	0.83569	0.0128993	0.50189	0.00330588	0.921224	-0.0245633	0.206589	-0.00815096	0.730942
RPS8	40S ribosomal protein S8	P62241	-0.0348718	0.932366	-0.119649	0.743219	-0.0782931	0.700904	-0.099367	0.785498	0.151022	0.441559	0.133905	0.655149	-0.0123056	0.948648	0.0932465	0.69185
RPS15A	40S ribosomal protein S15a	P62244	0.00785399	0.94618	0.013339	0.916124	-0.0509146	0.353744	-0.000358125	0.997744	0.0593899	0.137738	0.0535396	0.39217	0.0125684	0.747957	0.025608	0.586681
RPS16	40S ribosomal protein S16	P62249	0.00337057	0.976742	0.00278845	0.983226	-0.0327599	0.550014	0.00814201	0.951051	0.00580643	0.870896	0.0325165	0.569023	0.00430112	0.904164	-0.0121809	0.77803
UBE2G1	Ubiquitin-conjugating enzyme E2 G1;Ubiquitin-conjugating enzyme E2 G1, N-terminally processed	P62253	0.105569	0.689981	0.123834	0.633138	0.0730903	0.721073	0.125439	0.628761	0.000837248	0.994473	0.0744597	0.705375	-0.0345327	0.744758	0.00338815	0.982392
YWHAE	14-3-3 protein epsilon	P62258;P62258-2	0.021269	0.580859	0.0249946	0.613759	0.0177093	0.373079	0.0237145	0.631941	-0.0222129	0.0833802	-0.0161731	0.459458	-0.00856282	0.492693	-0.00426869	0.761674
RPS14	40S ribosomal protein S14	P62263	-0.00310096	0.971114	-0.00371558	0.971286	-0.0323161	0.429882	0.00785116	0.939375	0.0279047	0.336481	0.0195404	0.682779	-0.0160604	0.577627	0.0188578	0.569469
RPS18	40S ribosomal protein S18	P62269	0.00919558	0.76038	0.0149578	0.734617	-0.0196577	0.224055	0.010591	0.810197	0.00781823	0.469003	0.00460789	0.784835	-0.0101617	0.348473	-0.0106831	0.358824
RPS13	40S ribosomal protein S13	P62277	0.000492206	0.997788	0.0230608	0.895205	-0.0335743	0.672877	0.0055184	0.97485	-0.0208877	0.695827	0.030852	0.730125	-0.0263408	0.622258	0.00546422	0.934615
RPS11	40S ribosomal protein S11	P62280	0.0251196	0.917691	-0.0243555	0.911494	-0.138581	0.357651	-0.0358535	0.870043	0.170745	0.189029	0.171736	0.343931	0.147242	0.244401	0.0775664	0.62024
SNRPE	Small nuclear ribonucleoprotein E	P62304	0.0572767	0.488159	0.00402788	0.965601	0.00606242	0.888615	0.0708621	0.450788	0.0813787	0.0104882	0.0797608	0.0855477	0.0174024	0.55789	0.0638982	0.0687891
SNRPF	Small nuclear ribonucleoprotein F	P62306	0.0180499	0.786197	0.0103069	0.859428	0.00154274	0.961746	0.0277214	0.634544	0.00186634	0.928558	-0.0059002	0.883471	-0.0375233	0.0683916	-0.00325082	0.902777
LSM3	U6 snRNA-associated Sm-like protein LSm3	P62310	0.205809	0.432173	0.134775	0.574848	0.061288	0.746872	0.15981	0.506554	0.0219609	0.794039	0.0441827	0.766722	0.00671092	0.930731	-0.0028983	0.978604
LSM6	U6 snRNA-associated Sm-like protein LSm6	P62312	0.0525754	0.759706	0.0437862	0.792552	-0.0281996	0.827549	-0.0235533	0.887439	0.073784	0.364324	0.075282	0.586884	0.00820014	0.912791	-0.0990753	0.486087
SNRPD1	Small nuclear ribonucleoprotein Sm D1	P62314	0.0195942	0.58611	0.0278551	0.436409	-0.0252339	0.140728	0.0222354	0.533472	0.0300762	0.0125058	0.0255552	0.194807	0.0199313	0.0860673	0.00496522	0.728962
SNRPD2	Small nuclear ribonucleoprotein Sm D2	P62316-2;P62316	0.0278501	0.809909	0.0448776	0.65878	-0.00235668	0.967901	-0.0233625	0.817905	0.0209266	0.530369	0.0191439	0.747942	0.00675543	0.836726	0.00424356	0.921256
SNRPD3	Small nuclear ribonucleoprotein Sm D3	P62318-2;P62318	0.0283436	0.448607	0.0369642	0.346078	-0.0196906	0.27773	0.0301976	0.440017	0.00362055	0.745243	0.00828466	0.669594	-0.00166572	0.881064	-0.0130521	0.358865
PSMC6	26S protease regulatory subunit 10B	P62333	-0.0155661	0.807082	0.00811854	0.899513	-0.00294125	0.915289	-0.00816711	0.898916	0.00626057	0.732915	0.00113157	0.972025	-0.00281735	0.877829	-0.00242246	0.914224
SELT	Selenoprotein T	P62341	0.0809813	0.515431	0.0435289	0.725787	0.0669272	0.494292	0.0642585	0.605183	0.0561363	0.463028	0.00431411	0.970118	-0.0494425	0.484525	0.0290702	0.764059
TBPL1	TATA box-binding protein-like protein 1	P62380	0.0701362	0.391928	0.0312503	0.701072	0.0181655	0.779571	0.057933	0.478371	-0.0347667	0.590465	0.00585733	0.941783	-0.0499608	0.371646	-0.0464757	0.586009
POLR2G	DNA-directed RNA polymerase II subunit RPB7	P62487	0.00130706	0.989682	0.0249109	0.805448	-0.0322413	0.696014	0.0559149	0.581356	-0.0564537	0.403587	0.0543123	0.574482	0.0236351	0.671686	0.0584091	0.424783
ETF1	Eukaryotic peptide chain release factor subunit 1	P62495;P62495-2	0.00885175	0.7867	0.0218791	0.520879	0.0147322	0.333338	0.0171101	0.615024	-0.012172	0.220339	-9.6206e-05	0.995577	-0.0126114	0.204653	0.00694337	0.559872
YPEL5	Protein yippee-like 5	P62699	0.120518	0.152655	0.12139	0.149833	0.0746104	0.248849	0.163584	0.0564243	-0.007687	0.892945	0.0589784	0.490039	-0.0333658	0.508566	-0.117677	0.171757
RPS4X;RPS4Y2;RPS4Y1	40S ribosomal protein S4, X isoform;40S ribosomal protein S4, Y isoform 2;40S ribosomal protein S4, Y isoform 1	P62701;Q8TD47;P22090	-0.0216028	0.876815	-0.0721455	0.614756	-0.0423838	0.482091	-0.0750743	0.600549	-0.0436652	0.290437	-0.0300044	0.700345	-0.0332271	0.418806	-0.011828	0.816448
RPS6	40S ribosomal protein S6	P62753	0.0112433	0.953457	-0.00589855	0.972067	-0.00705296	0.938162	-0.0843837	0.617361	0.0473181	0.446395	0.0362544	0.740011	-0.019818	0.744781	0.00378286	0.962884
HIST1H4A	Histone H4	P62805	0.0230212	0.813037	0.0188927	0.904411	0.0163911	0.764502	0.0490128	0.755593	0.024978	0.518699	0.0161026	0.77761	0.0383343	0.324849	0.0342039	0.378691
RAN	GTP-binding nuclear protein Ran	P62826	-0.0454515	0.859446	-0.106596	0.638233	-0.240973	0.0470914	-0.217892	0.340107	0.0401576	0.581331	0.0176709	0.889972	-0.0569477	0.435715	-0.0950829	0.405362
RPL23	60S ribosomal protein L23	P62829	0.047571	0.889978	0.0666019	0.827151	-0.076203	0.680142	0.0164547	0.956956	0.0606881	0.562914	0.0597192	0.731857	-0.105761	0.316838	-0.0368944	0.80614
RPS15	40S ribosomal protein S15	P62841	0.0276792	0.847739	0.0269783	0.831179	-0.00400458	0.955536	0.0117752	0.925834	0.0472237	0.348662	-0.032107	0.776846	0.0155706	0.746446	0.0197467	0.756125
RPS24	40S ribosomal protein S24	P62847-2;P62847-3;P62847;P62847-4	-0.110685	0.621102	-0.11328	0.553425	-0.150816	0.070592	-0.0996491	0.601832	0.0294938	0.683239	0.0303804	0.810316	-0.033125	0.641133	-0.0148429	0.878379
RPS25	40S ribosomal protein S25	P62851	-0.144065	0.695694	0.00886218	0.977391	-0.0831874	0.506826	-0.159956	0.609986	-0.238093	0.128203	-0.0729052	0.765751	-0.0324019	0.751927	-0.0786584	0.608408
RPS26P11;RPS26	Putative 40S ribosomal protein S26-like 1;40S ribosomal protein S26	Q5JNZ5;P62854	-0.0987095	0.781124	0.00694185	0.982399	-0.109769	0.475512	-0.217336	0.491944	-0.0978925	0.444111	-0.062928	0.809267	-0.238459	0.0349112	0.00438624	0.975097
RPS28	40S ribosomal protein S28	P62857	-0.00442784	0.968803	0.0200885	0.84205	-0.0338485	0.499713	0.0469029	0.642372	0.0583575	0.0899832	0.0298912	0.606644	-0.0203487	0.543509	0.0351252	0.395243
GNB1	Guanine nucleotide-binding protein G(I)/G(S)/G(T) subunit beta-1	P62873-2;P62873	0.0732935	0.508954	0.0892301	0.387163	0.0755719	0.313498	0.0838004	0.416267	0.103382	0.0359557	0.0832922	0.309997	0.107865	0.0227008	0.108006	0.0548694
RPL30	60S ribosomal protein L30	P62888	-0.0635403	0.835284	-0.0188379	0.944999	-0.0322827	0.820383	-0.00657459	0.98079	-0.0168514	0.885531	0.0691951	0.696014	-0.0762007	0.474674	0.0175126	0.900494
RPL31	60S ribosomal protein L31	P62899;P62899-3;P62899-2	-0.00371457	0.991404	0.0116696	0.973122	-0.0479527	0.754863	-0.134307	0.69864	0.0438903	0.696164	0.0544561	0.763029	-0.124079	0.274987	-0.0711787	0.669586
RPL10A	60S ribosomal protein L10a	P62906	-0.0947379	0.74433	-0.0148195	0.954529	-0.0392137	0.758524	-0.0596365	0.818603	0.0199624	0.834202	0.0605543	0.691441	-0.0804626	0.389566	0.0190353	0.873561
RPL8	60S ribosomal protein L8	P62917	-0.0194028	0.928193	-0.0073939	0.970082	-0.0312175	0.732119	-0.103611	0.600256	0.0243769	0.724719	0.0550263	0.626292	-0.0160906	0.814709	-0.0177994	0.849039
PPIA	Peptidyl-prolyl cis-trans isomerase A;Peptidyl-prolyl cis-trans isomerase A, N-terminally processed	P62937;P62937-2;P0DN26;A0A0B4J2A2;A0A075B767;A0A075B759;Q9Y536;F5H284	0.0390415	0.521716	0.0560781	0.557586	-0.0345563	0.326721	0.0798611	0.405404	0.0443693	0.0649044	0.0134868	0.684329	-0.00782767	0.735714	0.00508085	0.826459
FKBP1A	Peptidyl-prolyl cis-trans isomerase FKBP1A	P62942	0.0184855	0.773135	0.0417756	0.48512	0.00194352	0.947688	0.046093	0.441675	0.00574036	0.76879	0.022097	0.518621	-0.00834084	0.666869	0.0134992	0.583769
GRB2	Growth factor receptor-bound protein 2	P62993;P62993-2	-0.0299968	0.837005	0.0577	0.64852	0.00914512	0.888544	-0.0208532	0.8689	-0.103355	0.0137739	-0.0580728	0.442601	-0.135062	0.000760843	-0.05913	0.240443
TRA2B	Transformer-2 protein homolog beta	P62995;P62995-2;P62995-3	0.0120267	0.949077	-0.00481228	0.979612	-0.0290671	0.84613	-0.0247426	0.89548	-0.0310955	0.773323	0.049541	0.772152	0.0357047	0.698192	0.0288974	0.819899
AP2B1	AP-2 complex subunit beta	P63010-3;P63010;P63010-2	0.0318054	0.565484	0.026962	0.584331	0.0250147	0.419902	0.0318582	0.518539	-0.030743	0.0977716	-0.00429062	0.898798	-0.0107283	0.513365	-0.0239846	0.301162
VAMP2	Vesicle-associated membrane protein 2	P63027	-0.0115797	0.903669	0.0487905	0.611027	-0.0326154	0.650968	-0.0226211	0.813182	0.0908936	0.0699135	0.0459175	0.604846	0.0563003	0.222876	0.0770662	0.18524
YWHAZ	14-3-3 protein zeta/delta	P63104;P63104-2;P31947-2;P31947	0.0188853	0.575645	0.0189807	0.677649	0.0190844	0.283183	0.0247252	0.588659	0.00541557	0.638298	-0.000717564	0.970336	-0.00711632	0.537467	0.0142163	0.259698
PPP2R2A	Serine/threonine-protein phosphatase 2A 55 kDa regulatory subunit B alpha isoform	P63151;P63151-2;Q9Y2T4-3;Q9Y2T4-4;Q9Y2T4-2;Q9Y2T4	-0.000693959	0.993207	-0.00343947	0.961418	-0.00618072	0.875475	0.023873	0.737352	-0.010655	0.685542	-0.0182086	0.729512	-0.027357	0.272291	-0.0103681	0.757083
DYNLL1	Dynein light chain 1, cytoplasmic	P63167	0.0361429	0.761173	0.0263503	0.809959	-0.0674702	0.386029	-0.0267352	0.80724	0.0757115	0.131254	0.0717863	0.403435	0.00495763	0.91452	0.0544099	0.365894
RPS21	40S ribosomal protein S21	P63220	0.0336847	0.411394	0.022884	0.595714	-0.00612324	0.758544	0.0372667	0.389902	0.0145843	0.253949	0.00785823	0.722844	-0.0315295	0.0185678	0.00519756	0.738519
EIF5A	Eukaryotic translation initiation factor 5A-1	P63241;P63241-2;Q6IS14;Q9GZV4	0.0722604	0.807132	0.104778	0.7034	0.0180374	0.928878	0.118221	0.667633	0.0559776	0.56251	0.0355377	0.842279	-0.0161414	0.861211	0.0460136	0.697298
GNB2L1	Guanine nucleotide-binding protein subunit beta-2-like 1;Guanine nucleotide-binding protein subunit beta-2-like 1, N-terminally processed	P63244	0.00356977	0.907494	0.0113893	0.809533	0.00544537	0.739161	-0.0150231	0.750649	-0.00717362	0.537101	0.00490399	0.777397	-0.0177944	0.133545	-0.0046874	0.690802
ACTG1	Actin, cytoplasmic 2;Actin, cytoplasmic 2, N-terminally processed	P63261	0.014392	0.811904	0.0232325	0.797899	-0.00241489	0.940922	0.00665053	0.941528	0.0118857	0.591903	0.00250754	0.942787	-0.016732	0.451812	-0.00152111	0.947867
YBX1	Nuclease-sensitive element-binding protein 1	P67809	-0.00125755	0.990273	0.011173	0.918802	-0.00557497	0.905373	0.00380663	0.972291	0.00932563	0.771734	0.0130577	0.813584	0.00544162	0.865496	0.00931696	0.811104
SEC11A	Signal peptidase complex catalytic subunit SEC11A	P67812-4;P67812;P67812-3;P67812-2;P0C7V7	0.0497229	0.667147	0.0302547	0.768229	0.00758431	0.908811	0.0687161	0.504933	0.00384618	0.917824	-0.0191487	0.804314	0.0585124	0.102638	0.0445978	0.314049
CSNK2B	Casein kinase II subunit beta	P67870	-0.00703371	0.971216	0.037668	0.846829	-0.110385	0.490076	-0.037794	0.846324	-5.53836e-05	0.999577	-0.0272181	0.873257	0.000994096	0.991328	-0.0458057	0.762621
TPM4	Tropomyosin alpha-4 chain	P67936;P67936-2;CON__Q3SX28;P07951-3;P07951-2;P07951	0.00827637	0.914795	0.00708352	0.916648	0.0379375	0.329735	-0.0339557	0.616797	-0.00367881	0.883766	0.0192078	0.667424	-0.0338948	0.159745	-0.0468733	0.183223
EEF1A1;EEF1A1P5	Elongation factor 1-alpha 1;Putative elongation factor 1-alpha-like 3	P68104;Q5VTE0;Q05639	0.000785245	0.922633	0.0136453	0.499271	-0.0178089	0.00167743	0.0055907	0.803159	0.00153658	0.762507	0.0061139	0.258149	-0.00736361	0.156067	-0.00320288	0.530104
NA	NA	NA	-0.14646	0.496007	-0.104399	0.61278	-0.125332	0.244718	-0.219292	0.292184	-0.0878403	0.450125	0.0147143	0.940722	-0.104061	0.269739	-0.0772924	0.6257
PAFAH1B2	Platelet-activating factor acetylhydrolase IB subunit beta	P68402;P68402-3;P68402-2;P68402-4	-0.0224842	0.772635	0.0121803	0.856291	-0.00206175	0.95196	-0.0167257	0.803669	0.00330943	0.885952	0.00670775	0.873618	0.00190069	0.932605	-0.00100656	0.972882
NA	NA	NA	-0.164036	0.740882	-0.228302	0.607182	-0.164656	0.399613	-0.237296	0.593182	0.0708788	0.733154	0.0557865	0.8794	0.0908099	0.650658	0.103255	0.664713
HBB	Hemoglobin subunit beta;LVV-hemorphin-7;Spinorphin	P68871	-0.0376126	0.887246	0.0421868	0.87365	0.0357618	0.850941	0.086458	0.74471	0.0173681	0.887613	-0.0224677	0.92834	0.0155831	0.887402	0.021267	0.887833
NOMO2;NOMO1;NOMO3	Nodal modulator 2;Nodal modulator 1;Nodal modulator 3	Q5JPE7-2;Q15155;P69849;Q5JPE7;Q5JPE7-3	-0.0147336	0.841968	0.0147353	0.818188	0.00368738	0.913673	0.0329137	0.608435	-0.0246565	0.326749	-0.0166492	0.733576	0.0487031	0.0414452	0.0508321	0.0801994
HBA1	Hemoglobin subunit alpha	P69905	0.0133484	0.976229	0.0288689	0.948619	0.102103	0.772011	0.160407	0.720656	0.238881	0.310902	0.103539	0.790206	0.188371	0.419484	0.165537	0.529921
PSPH	Phosphoserine phosphatase	P78330	-0.0314681	0.788039	0.0369283	0.727289	-0.0502182	0.417659	0.000667026	0.994968	-0.03197	0.476334	0.0155819	0.844587	-0.0252235	0.526503	0.000351502	0.994809
EIF4G2	Eukaryotic translation initiation factor 4 gamma 2	P78344-2;P78344	0.0196197	0.690842	0.0235556	0.682608	-0.0198995	0.414743	0.0114897	0.841695	-0.017842	0.244955	-0.0231106	0.404419	-0.048636	0.00344018	-0.0238431	0.206863
RPP30	Ribonuclease P protein subunit p30	P78346;P78346-2	-0.0188973	0.799516	0.0108365	0.884153	0.030151	0.582948	0.0372645	0.617196	-0.00721925	0.817994	-0.0103545	0.869977	-0.0230341	0.40864	-0.0459223	0.297411
GTF2I	General transcription factor II-I	P78347-2;P78347-4;P78347-3;P78347;P78347-5;Q86UP8-3;Q86UP8;Q6EKJ0	0.00703753	0.96526	0.0534012	0.707588	-0.0872178	0.311655	0.0195435	0.89067	-9.95957e-06	0.999847	-0.0136362	0.895718	-0.0280286	0.568553	-0.0701692	0.355512
PIP4K2B	Phosphatidylinositol 5-phosphate 4-kinase type-2 beta	P78356-2;P78356	0.00294255	0.967964	0.0158149	0.829184	-0.00911779	0.875295	0.0196519	0.788685	0.00211753	0.95511	0.0112869	0.863044	-0.0375656	0.261653	-0.0104706	0.834064
CCT2	T-complex protein 1 subunit beta	P78371;P78371-2	0.00576012	0.822225	0.0236426	0.598217	-0.0228583	0.117637	0.00376039	0.933009	0.00431308	0.697524	0.00569594	0.708496	-0.0264447	0.0239772	-0.00360591	0.745108
RAE1	mRNA export factor	P78406	-0.0364879	0.818456	-0.0527168	0.71761	-0.124239	0.17463	-0.085245	0.559563	-0.00543019	0.936646	0.024591	0.844505	-0.0319512	0.601234	0.0299408	0.710945
GSTO1	Glutathione S-transferase omega-1	P78417;P78417-2;P78417-3	0.0217292	0.879965	0.0256534	0.850736	0.0290703	0.6651	0.00138128	0.991913	0.115167	0.0460092	0.127632	0.123525	0.0953365	0.0942593	0.0340747	0.634628
PRKDC	DNA-dependent protein kinase catalytic subunit	P78527;P78527-2	-0.00245932	0.950038	0.00888554	0.884206	-0.0973415	8.03024e-05	-0.0251557	0.680588	0.00584519	0.697043	-0.00422108	0.861033	-0.0300088	0.0544796	-0.0436448	0.0186962
ARG2	Arginase-2, mitochondrial	P78540	-0.0232879	0.756349	0.00422784	0.955034	0.0528708	0.375467	0.0282115	0.707141	-0.0268963	0.661946	0.0293213	0.693894	0.0252342	0.6306	0.054654	0.437367
MAP1A	Microtubule-associated protein 1A;MAP1A heavy chain;MAP1 light chain LC2	P78559;P78559-2	-0.0329	0.699147	0.0113181	0.878612	-0.0717101	0.0783438	0.0153283	0.836166	-0.0812288	0.0172473	-0.00766946	0.892676	0.0232349	0.394839	0.00230355	0.949445
CRADD	Death domain-containing protein CRADD	P78560;P78560-2	0.0289763	0.627034	0.0170534	0.774539	-0.0498716	0.321532	0.0290897	0.625693	-0.100056	0.057734	-0.0149924	0.794387	-0.0162153	0.678021	0.00274455	0.961417
ABAT	4-aminobutyrate aminotransferase, mitochondrial	P80404	-0.0471537	0.661526	0.0367066	0.733039	-0.0418137	0.612279	0.0177933	0.868553	-0.0100611	0.850812	0.00516585	0.958055	0.0280329	0.547239	0.0137393	0.833302
DCD	Dermcidin;Survival-promoting peptide;DCD-1	P81605;P81605-2	0.0237585	0.784544	0.0311429	0.71191	0.0257823	0.528326	0.0516637	0.541156	-0.0145059	0.565603	-0.0260228	0.597598	-0.00250196	0.920791	0.00272723	0.931191
MRPS22	28S ribosomal protein S22, mitochondrial	P82650;P82650-2	0.0326662	0.73068	-0.011017	0.904384	0.0176815	0.796764	0.0214867	0.814843	-0.0256961	0.51538	0.00342794	0.963578	0.0139411	0.682101	-0.0142395	0.773073
MRPS11	28S ribosomal protein S11, mitochondrial	P82912;P82912-2;P82912-3	0.023025	0.87989	0.0415708	0.785107	-0.0250181	0.839831	0.0290824	0.848656	-0.0265437	0.780835	-0.0409897	0.758719	-0.0232602	0.77665	0.00439809	0.970746
MRPS21	28S ribosomal protein S21, mitochondrial	P82921	0.102144	0.51606	0.133518	0.397432	-0.0641976	0.621834	0.0496924	0.751215	-0.0777281	0.368838	0.0414695	0.760906	-0.0607132	0.382413	-0.0718606	0.558304
MRPS34	28S ribosomal protein S34, mitochondrial	P82930	-0.0430694	0.604139	-0.0155065	0.849103	-0.037107	0.50724	-0.0645212	0.431441	0.0633352	0.129451	0.0335147	0.665887	0.0429123	0.262239	0.0556282	0.2622
MRPS6	28S ribosomal protein S6, mitochondrial	P82932	-0.152529	0.256071	0.0140295	0.91565	-0.0605024	0.573876	-0.0887537	0.504822	0.0234355	0.78453	0.0644057	0.612625	0.0627438	0.41747	0.0815282	0.402046
MRPS9	28S ribosomal protein S9, mitochondrial	P82933	0.00553579	0.951823	0.00158293	0.986216	0.0104736	0.882925	0.0101024	0.912212	-0.0153007	0.729001	-0.00884531	0.913503	0.0182321	0.632837	0.00340571	0.950575
SARNP	SAP domain-containing ribonucleoprotein	P82979	0.00385754	0.950352	-0.0211296	0.706347	-0.0259899	0.352739	0.00638025	0.909297	-0.00448882	0.8234	0.0247096	0.475738	0.00681652	0.723933	0.0127911	0.608379
COG7	Conserved oligomeric Golgi complex subunit 7	P83436	-0.00470048	0.957462	-0.0289239	0.743025	-0.0685885	0.338491	0.038497	0.662856	0.000340898	0.995493	0.0478071	0.574363	0.0661125	0.221609	-0.000173376	0.998239
ARF1;ARF3	ADP-ribosylation factor 1;ADP-ribosylation factor 3	P84077;P61204;P61204-2	0.141184	0.557131	0.0685684	0.759595	-0.0627227	0.729869	0.0919559	0.681763	-0.0265985	0.846727	0.0340153	0.869233	0.0406144	0.731217	-0.0264412	0.886461
RHOG	Rho-related GTP-binding protein RhoG	P84095	0.0628929	0.486227	0.0644019	0.422516	0.00753887	0.881242	0.0652698	0.416378	0.00482122	0.857432	-0.00122797	0.980893	-0.0393299	0.134074	-0.00323612	0.925019
RPL19	60S ribosomal protein L19	P84098	-0.216886	0.383876	-0.171999	0.488535	-0.137016	0.298849	-0.198633	0.42456	-0.064765	0.629732	-0.0161446	0.949896	0.0345143	0.756809	0.0266382	0.857376
SRSF3	Serine/arginine-rich splicing factor 3	P84103-2;P84103	0.0410381	0.765456	0.00481505	0.971823	-0.0174628	0.795462	0.00902169	0.947236	0.016334	0.687687	0.0242486	0.725752	-0.015906	0.695429	-0.00992417	0.849408
RBM10	RNA-binding protein 10	P98175-5;P98175-4;P98175-3;P98175-2;P98175	-0.00302121	0.968333	0.00720456	0.919004	0.00732793	0.874385	0.011322	0.873056	0.0185366	0.594567	0.0420978	0.503471	0.0450816	0.157461	0.0380848	0.361023
RBM3	RNA-binding protein 3	P98179	0.0653533	0.643185	0.00124163	0.992119	0.0113382	0.883265	0.00835686	0.946996	0.0429599	0.306272	0.0204317	0.789225	-0.0388538	0.350001	0.0291941	0.577985
MPP1	55 kDa erythrocyte membrane protein	Q00013-2;Q00013-3;Q00013	-0.0235078	0.87347	0.0544967	0.712316	0.00957203	0.935522	0.0374037	0.800048	-0.0164868	0.848425	0.0211173	0.876051	-0.0254251	0.733681	0.0275249	0.790632
TFAM	Transcription factor A, mitochondrial	Q00059	-0.05466	0.640426	0.0191446	0.868777	0.0581499	0.451242	0.0511828	0.659287	-0.0422932	0.387339	-0.0162771	0.865051	0.0062392	0.881971	0.0266644	0.630636
PITPNA	Phosphatidylinositol transfer protein alpha isoform	Q00169	-0.0845501	0.264326	-0.00922709	0.901758	-0.00411652	0.941484	-0.00410492	0.9562	0.0122132	0.81655	0.0931104	0.232333	0.110215	0.0258233	0.0994103	0.0914926
SLC25A3	Phosphate carrier protein, mitochondrial	Q00325-2;Q00325	-0.00697333	0.830435	0.0169184	0.662247	0.0127392	0.406616	0.0339051	0.384262	0.0021503	0.836343	-0.00808782	0.659275	0.025277	0.0218053	0.0294316	0.0160089
HDLBP	Vigilin	Q00341;Q00341-2	0.000458942	0.997029	0.0496481	0.645681	0.0115069	0.837733	0.0227283	0.833	0.035463	0.405522	0.0298764	0.695702	0.0404008	0.327237	0.0737143	0.142917
GTF2B	Transcription initiation factor IIB	Q00403	0.0803247	0.455851	0.0196146	0.854705	0.0995858	0.243255	0.0873787	0.417765	-0.0150181	0.757692	0.00982662	0.913132	-0.0239497	0.570109	0.0175093	0.764451
CDK6	Cyclin-dependent kinase 6	Q00534	0.00326511	0.976339	0.00258014	0.982493	-0.0231973	0.647501	-0.0169958	0.885096	-0.0176111	0.591546	-0.0203117	0.737025	-0.0884933	0.0116637	-0.0241365	0.56301
PURA	Transcriptional activator protein Pur-alpha	Q00577	0.0750799	0.574605	0.0897224	0.502996	0.0400917	0.705489	0.0436777	0.743473	0.0917276	0.235353	0.0528951	0.673226	0.105072	0.149396	0.0408402	0.672334
CLTC	Clathrin heavy chain 1	Q00610-2;Q00610	-0.00502221	0.872823	0.00906236	0.856313	-0.0423101	0.0166714	0.00634668	0.899073	-0.00407872	0.741093	-0.0030406	0.872236	0.00640522	0.604471	-0.00714815	0.572842
SORD	Sorbitol dehydrogenase	Q00796;Q00796-2	-0.0168401	0.775731	0.023785	0.646484	-0.00823094	0.747125	0.0258257	0.618623	-0.0217591	0.204985	0.0174344	0.548396	-0.0044859	0.784293	-0.0191169	0.3867
HNRNPU	Heterogeneous nuclear ribonucleoprotein U	Q00839;Q00839-2	-0.0146509	0.855319	0.000614662	0.994753	-0.00445061	0.903493	0.00361886	0.969116	0.0126417	0.629693	0.0282111	0.509608	0.00848732	0.745823	0.00156107	0.960127
U2AF1	Splicing factor U2AF 35 kDa subunit	Q01081;Q01081-4;Q01081-2	0.00889617	0.94052	0.00632999	0.958506	-0.0472612	0.391624	-0.0146167	0.904385	-0.00729304	0.850174	-0.120885	0.277838	-0.0554767	0.159008	0.0344183	0.460129
SPTBN1	Spectrin beta chain, non-erythrocytic 1	Q01082;Q01082-2;P11277-3;P11277	0.0204216	0.794316	0.0252549	0.731909	-0.0427846	0.246086	-0.00960826	0.896188	-0.0194194	0.483355	0.00564742	0.909378	0.0203088	0.4342	-0.0280313	0.439837
SPTBN1	Spectrin beta chain, non-erythrocytic 1	Q01082-3	0.0195872	0.78118	0.0239372	0.712525	-0.0421308	0.342116	0.00736565	0.909611	-0.0155564	0.611552	-0.000568349	0.992388	0.022372	0.40535	0.0052221	0.888548
TIAL1	Nucleolysin TIAR	Q01085-2;Q01085	0.046082	0.640441	0.0205341	0.834822	0.0393587	0.616344	-0.0221554	0.822003	-0.0167171	0.721592	-0.0328758	0.694835	-0.072744	0.0811389	-0.0186153	0.764129
SET;SETSIP	Protein SET;Protein SETSIP	Q01105-3;Q01105-4;Q01105-2;Q01105;P0DME0	-0.102203	0.560582	-0.0215578	0.90196	-0.0275163	0.834921	-0.015809	0.928015	0.0596752	0.672924	0.143163	0.459054	0.0789134	0.543827	0.0826246	0.618844
SRSF2	Serine/arginine-rich splicing factor 2	Q01130;Q01130-2;Q9BRL6-2;Q9BRL6	-0.00722356	0.937759	-0.0409392	0.702282	-0.030538	0.478046	0.0101713	0.92423	0.0540174	0.0991254	0.0269596	0.61233	-0.0100641	0.751922	0.0256547	0.494975
RUNX1	Runt-related transcription factor 1	Q01196;Q01196-9;Q01196-10;Q01196-2;Q01196-8;Q01196-7;Q01196-4;Q01196-11;Q01196-6;Q01196-5;Q01196-3	-0.00341402	0.985757	0.0253073	0.888698	0.0092674	0.939523	0.0144438	0.936327	0.0185975	0.78877	-0.0136031	0.925375	-0.0560132	0.38857	-0.0217145	0.813744
AMPD2	AMP deaminase 2	Q01433-5;Q01433-2;Q01433;Q01433-3;Q01433-4	0.00169038	0.994139	0.0441396	0.847938	-0.0281482	0.877244	0.0137673	0.952292	0.0842399	0.560767	0.117838	0.585856	0.0159828	0.905455	0.115117	0.474414
FABP5	Fatty acid-binding protein, epidermal	Q01469	0.0121173	0.8979	0.0242485	0.835492	-0.0103713	0.824614	0.0158221	0.892188	0.00125755	0.966854	0.0174862	0.722865	-0.0696426	0.0289306	-0.0114386	0.748335
CAP1	Adenylyl cyclase-associated protein 1	Q01518-2;Q01518	0.0247649	0.693647	0.0239581	0.746541	0.00200596	0.948964	0.0475946	0.522197	0.00233127	0.909526	-0.000341609	0.99241	0.00487267	0.812343	0.0101776	0.673863
HMGCS1	Hydroxymethylglutaryl-CoA synthase, cytoplasmic	Q01581	-4.89446e-05	0.99989	0.0694358	0.844477	0.110187	0.688831	0.142942	0.686727	0.00526311	0.97554	-0.0647576	0.830134	0.0149952	0.920863	0.0850815	0.65128
SLC7A5	Large neutral amino acids transporter small subunit 1	Q01650	0.0103947	0.876223	0.0143731	0.81836	0.00405745	0.893307	0.0205389	0.742927	-0.0361971	0.0965901	0.00138604	0.970292	0.00444535	0.82474	0.00341199	0.894783
DR1	Protein Dr1	Q01658	0.0520855	0.811956	0.0922032	0.663466	0.051064	0.751079	0.103411	0.625711	0.00762368	0.923705	0.0113003	0.941513	-0.0693642	0.340017	-0.0141851	0.890549
EXOSC10	Exosome component 10	Q01780-2;Q01780	-0.0123017	0.88496	0.00327136	0.966503	-0.00227249	0.96244	-0.00141222	0.985536	-0.00755374	0.829642	0.0205187	0.752204	0.035687	0.260731	0.0198448	0.637424
PFKP	ATP-dependent 6-phosphofructokinase, platelet type	Q01813;Q01813-2;P08237-2	0.0234995	0.533572	0.0230184	0.620998	-0.0306061	0.117913	0.0098814	0.831555	0.0185505	0.166138	0.01845	0.405567	0.00632261	0.630767	0.00649961	0.678755
SATB1	DNA-binding protein SATB1	Q01826;Q01826-2;Q9UPW6-2;Q9UPW6	5.48365e-05	0.999673	0.0380535	0.744029	0.00110655	0.985751	0.0350857	0.763332	-0.0266936	0.514465	-0.0332228	0.689426	-0.0517234	0.185169	0.0333796	0.484284
EWSR1	RNA-binding protein EWS	Q01844-6;Q01844-3;Q01844;Q01844-5;Q01844-4;Q01844-2	0.00555346	0.981174	-0.0586308	0.787382	0.00920332	0.94822	-0.0456096	0.833764	-0.0788985	0.466615	0.0200188	0.913448	-0.0823156	0.352114	0.0343531	0.766518
DHODH	Dihydroorotate dehydrogenase (quinone), mitochondrial	Q02127	0.00585664	0.965308	0.0210228	0.875965	0.0596079	0.566835	0.04822	0.72063	-0.165243	0.0326334	-0.0925688	0.412538	-0.0290244	0.571375	0.0339091	0.620219
OGDH	2-oxoglutarate dehydrogenase, mitochondrial	Q02218-2;Q02218;Q02218-3;Q9ULD0-3;Q9ULD0-2;Q9ULD0	0.0358377	0.723857	0.0426286	0.674467	0.0137256	0.865779	0.0617088	0.544001	-0.0247716	0.649353	0.030973	0.731388	-0.0352776	0.451442	-0.137634	0.136687
ALDH6A1	Methylmalonate-semialdehyde dehydrogenase [acylating], mitochondrial	Q02252-2;Q02252	-0.037167	0.842285	-0.0716858	0.698544	-0.101879	0.44616	-0.0656828	0.722629	0.0743861	0.474726	-0.0793018	0.649076	0.0271839	0.777331	-0.15068	0.428581
DSG1	Desmoglein-1	Q02413;Q02413-2	0.0537041	0.747986	0.0156717	0.921436	0.0282259	0.737544	0.0732274	0.645633	0.029199	0.605187	0.0126838	0.903716	0.0470088	0.398956	0.0254991	0.718021
FKBP4	Peptidyl-prolyl cis-trans isomerase FKBP4;Peptidyl-prolyl cis-trans isomerase FKBP4, N-terminally processed	Q02790	-0.00709364	0.854016	0.0176419	0.719621	0.00378767	0.838426	0.0191219	0.697287	-0.0133112	0.289697	0.000951394	0.963462	-0.0151131	0.230908	0.00138748	0.920212
RPL6	60S ribosomal protein L6	Q02878	-0.0283076	0.904302	-0.021261	0.916805	-0.120756	0.256486	-0.108201	0.596066	0.0269957	0.741079	0.0719285	0.574662	-0.0325634	0.677252	-0.0230953	0.834086
SLC25A11	Mitochondrial 2-oxoglutarate/malate carrier protein	Q02978;Q02978-2	-0.0158813	0.882761	0.00089649	0.992326	0.00400714	0.934052	0.0183264	0.844197	-0.00334666	0.919227	-0.0128664	0.841927	0.019056	0.548569	0.0231116	0.566416
DST	Dystonin	Q03001;Q03001-8;Q03001-14;Q03001-9	-0.0340217	0.848481	0.0895082	0.616024	0.0551641	0.696106	0.145618	0.416631	-0.0142766	0.887719	-0.0185081	0.905856	-0.0200869	0.818961	-0.0936108	0.555595
LMNB2	Lamin-B2	Q03252	-0.0287157	0.766261	0.0370323	0.673674	-0.00768304	0.847677	0.00886374	0.919571	-0.0904179	0.00516134	-0.00233448	0.961814	-0.0296142	0.273993	0.00148027	0.96493
TAP1	Antigen peptide transporter 1	Q03518;Q03518-2	-0.0130739	0.925268	0.00798144	0.954332	-0.0468799	0.658428	0.0133928	0.92345	-0.0467765	0.479401	-0.0228312	0.856281	-0.0634931	0.255947	-0.0168087	0.837782
TAP2	Antigen peptide transporter 2	Q03519;Q03519-2	0.0351264	0.817691	0.064434	0.672822	-0.042574	0.730405	0.0764372	0.616685	-0.0749628	0.363978	-0.0117578	0.92913	-0.00128843	0.984436	0.0159414	0.86443
RELA	Transcription factor p65	Q04206-2;Q04206-3;Q04206;Q04206-4	0.0285534	0.874597	-0.0520802	0.753974	-0.0825855	0.475623	-0.0855578	0.607292	-0.0947877	0.259182	-0.0378657	0.81222	0.0276028	0.675742	0.0391669	0.650689
UBXN1	UBX domain-containing protein 1	Q04323;Q04323-2	-0.0145428	0.840533	-0.0221558	0.728344	-0.0242953	0.498219	-0.0123465	0.846391	-0.00798652	0.754614	0.016964	0.713284	-0.0132104	0.575256	0.00234119	0.941194
GBE1	1,4-alpha-glucan-branching enzyme	Q04446	-0.000866254	0.99494	0.0658027	0.618025	0.0166908	0.857182	0.0320617	0.80765	-0.0279138	0.605971	-0.0429887	0.711766	-0.00393404	0.933626	-0.0540934	0.463227
EIF4G1	Eukaryotic translation initiation factor 4 gamma 1	Q04637-8;Q04637-7	0.0525723	0.51396	0.0503858	0.514405	-0.0185891	0.752146	-0.0202685	0.792336	-0.0685569	0.087788	-0.0261182	0.708099	0.0120903	0.703052	-0.0500856	0.345607
TLE3	Transducin-like enhancer protein 3	Q04726-2;Q04726-7;Q04726-3;Q04726-6;Q04726-5;Q04726-4;Q04726	-0.0131497	0.918818	-0.00612002	0.961726	-0.0600178	0.525949	-0.0483114	0.705248	-0.0407112	0.512202	-0.0306722	0.798069	-0.061095	0.248435	-0.0504949	0.556431
GLO1	Lactoylglutathione lyase	Q04760-2;Q04760	0.0414681	0.652261	0.0467253	0.611835	0.0391999	0.590492	0.0303353	0.741415	0.0181541	0.653972	0.0260194	0.729401	0.00952337	0.791858	-0.0158215	0.771314
SSBP1	Single-stranded DNA-binding protein, mitochondrial	Q04837	0.0169356	0.794011	0.0254616	0.664132	-0.00538026	0.857685	-0.075353	0.205665	0.00520667	0.790812	0.0171716	0.621572	0.0114923	0.552057	0.00216624	0.931266
REL	Proto-oncogene c-Rel	Q04864-2;Q04864	-0.0256338	0.766082	0.0595422	0.491337	-0.0225581	0.747643	-0.00405127	0.962463	0.044962	0.551581	0.068675	0.454458	0.0236022	0.730123	0.016709	0.861499
YWHAH	14-3-3 protein eta	Q04917	-0.0693215	0.328122	0.0369156	0.542424	0.00355768	0.900629	-0.0647174	0.289468	-0.0767005	0.00108172	0.00469423	0.891079	-0.00347967	0.853886	-0.0242658	0.34327
PLP2	Proteolipid protein 2	Q04941	0.0109912	0.917747	0.0512027	0.601935	0.0219775	0.730811	0.0201859	0.836675	-0.096411	0.0441296	-0.0598183	0.52534	0.0286513	0.43886	0.0152356	0.758379
CSTF1	Cleavage stimulation factor subunit 1	Q05048	-0.0146828	0.899172	0.0307035	0.759851	-0.00981863	0.850699	0.0364145	0.717063	-0.00801484	0.81484	-0.010293	0.874843	0.00184438	0.955432	0.00116767	0.978436
UBE3A	Ubiquitin-protein ligase E3A	Q05086;Q05086-3;Q05086-2	0.018769	0.714255	0.0449981	0.320154	-0.00623783	0.810105	-0.00699075	0.875988	0.00595962	0.712321	-0.0113495	0.724815	0.0100551	0.514365	-0.0207621	0.335358
SRSF11	Serine/arginine-rich splicing factor 11	Q05519-2;Q05519	0.0129655	0.942018	0.0872233	0.625493	-0.023887	0.864572	0.0499042	0.779682	-0.0684506	0.524316	0.025107	0.878756	0.00603512	0.94494	0.0437506	0.708082
PTPN11	Tyrosine-protein phosphatase non-receptor type 11	Q06124-1;Q06124;Q06124-3	0.063925	0.48771	0.0536285	0.522275	0.0234109	0.688141	0.0719676	0.392183	0.00335247	0.916513	-0.021536	0.75017	-0.0382472	0.19796	-0.0180323	0.664812
KDSR	3-ketodihydrosphingosine reductase	Q06136	0.0152171	0.771844	0.0447999	0.396516	0.0335173	0.423075	0.125874	0.0232413	-0.00687082	0.8672	-0.0217819	0.665373	0.0386101	0.287957	0.0203185	0.690345
PPAT	Amidophosphoribosyltransferase	Q06203	0.00318577	0.971928	0.0595026	0.454973	0.00552402	0.894286	0.0201894	0.798831	-0.0373146	0.217224	0.0246874	0.615993	-0.00561461	0.836532	0.00936499	0.792209
GFPT1	Glutamine--fructose-6-phosphate aminotransferase [isomerizing] 1	Q06210-2;Q06210;O94808	0.0420969	0.409849	0.00882449	0.881049	0.00133384	0.959234	0.0254014	0.667205	0.0437597	0.0221917	0.0200763	0.519877	0.019318	0.290821	0.0338735	0.122898
EXOSC9	Exosome complex component RRP45	Q06265;Q06265-2;Q06265-3;Q06265-4	-0.00588204	0.94785	-0.00292062	0.974091	0.0114394	0.867592	0.044888	0.618596	-0.00656389	0.872861	-0.0381457	0.635667	0.0304621	0.398774	-0.00210453	0.967509
GABPA	GA-binding protein alpha chain	Q06546	0.045213	0.852888	0.111296	0.647275	0.0140056	0.941733	0.0416794	0.863689	0.0603352	0.65447	0.0639109	0.773324	-0.0310827	0.801613	0.0349994	0.835538
PRDX1	Peroxiredoxin-1	Q06830	0.0107975	0.753391	0.0126043	0.810966	0.00315924	0.86455	0.0233641	0.657985	-0.00148474	0.908243	-0.00238458	0.901846	-0.0131091	0.31408	-0.014291	0.284498
RPL18	60S ribosomal protein L18	Q07020-2;Q07020	-0.0421858	0.85896	-0.0450856	0.831416	-0.0365918	0.702068	-0.12297	0.562702	0.0101933	0.889047	0.0453427	0.706921	-0.0379015	0.600568	-0.0478886	0.644377
KHDRBS1	KH domain-containing, RNA-binding, signal transduction-associated protein 1	Q07666-3;Q07666-2;Q07666	0.0389366	0.763208	0.0552821	0.630651	-0.0584273	0.3791	0.0413334	0.718932	0.0575006	0.280151	-0.0197064	0.865027	0.0119562	0.809824	0.00591855	0.931283
BAX	Apoptosis regulator BAX	Q07812-5;Q07812-8;Q07812;Q07812-2;Q07812-7;Q07812-3;Q07812-6;Q07812-4	0.0154067	0.780743	0.050074	0.317436	0.010595	0.729931	0.0597971	0.23462	0.0032914	0.860159	0.00671144	0.849849	-0.0145339	0.406988	0.0146335	0.526686
KLC1	Kinesin light chain 1	Q07866-8;Q07866-2;Q07866-3;Q07866;Q07866-7;Q07866-5;Q07866-10;Q07866-6;Q07866-4;Q07866-9	0.0214053	0.789483	0.0111665	0.882726	-0.0140699	0.793678	0.0223252	0.768207	0.0716293	0.0551995	0.0426494	0.52807	0.0180864	0.590603	0.0310338	0.494602
SRSF1	Serine/arginine-rich splicing factor 1	Q07955;Q07955-3;Q07955-2	-0.0176253	0.829654	-0.0417351	0.622951	-0.0208286	0.560203	-0.0435713	0.607822	0.0223182	0.395723	0.033465	0.443035	-0.00581007	0.82377	0.0182097	0.567158
ARHGAP1	Rho GTPase-activating protein 1	Q07960	-0.0203455	0.744896	0.000288582	0.995783	-0.0266945	0.323943	-0.028557	0.602009	0.0246155	0.192814	0.010429	0.761142	-0.00509734	0.78304	0.00916365	0.702298
TGM3	Protein-glutamine gamma-glutamyltransferase E;Protein-glutamine gamma-glutamyltransferase E 50 kDa catalytic chain;Protein-glutamine gamma-glutamyltransferase E 27 kDa non-catalytic chain	Q08188	0.044114	0.807565	-0.0172266	0.924184	0.00977244	0.946261	0.0610003	0.736412	-0.00784391	0.930979	-0.0357518	0.816098	0.028142	0.721147	0.0271392	0.802142
DHX9	ATP-dependent RNA helicase A	Q08211;Q08211-2	-0.0223244	0.76913	-0.0279216	0.723238	-0.0264021	0.423298	-0.0199889	0.799736	0.0229442	0.359014	0.0396678	0.335947	0.0387607	0.127315	0.00381901	0.902668
CRYZ	Quinone oxidoreductase	Q08257;Q08257-2;Q08257-3	-0.0797358	0.687581	0.0520122	0.792759	-0.0621901	0.631026	-0.0280275	0.887357	-0.0382824	0.647281	-0.0474911	0.792839	-0.0206336	0.777235	0.0310936	0.743916
GOLGA3	Golgin subfamily A member 3	Q08378;Q08378-2;Q08378-4	-0.0285503	0.848936	-0.0284329	0.830131	-0.0769136	0.304686	-0.0190945	0.885412	-0.0101614	0.877033	0.00660538	0.958368	-0.0456023	0.435697	0.00709777	0.929426
LGALS3BP	Galectin-3-binding protein	Q08380	-0.00720594	0.952159	0.0502438	0.665221	0.0569095	0.48007	0.0841275	0.470336	-0.0531252	0.302641	-0.0284071	0.78165	0.0380721	0.380446	0.0353725	0.532553
MFGE8	Lactadherin;Lactadherin short form;Medin	Q08431-2;Q08431-4;Q08431;Q08431-3	-0.0110405	0.931026	0.0437869	0.731698	-0.0210778	0.838611	0.121041	0.347218	-0.0787164	0.363765	-0.0230375	0.839699	0.010859	0.875057	0.0775282	0.375397
DSC1	Desmocollin-1	Q08554-2;Q08554	0.056483	0.777194	-0.0333411	0.850632	-0.00313431	0.976847	0.0476399	0.787956	0.0376073	0.633031	0.025686	0.864252	0.0830604	0.262032	0.0644836	0.485088
PPID	Peptidyl-prolyl cis-trans isomerase D	Q08752	-0.0828022	0.44029	-0.063881	0.529957	-0.0385725	0.50689	-0.0434428	0.66858	-0.0558974	0.249095	-0.00494396	0.956004	0.0396475	0.334308	-0.0518627	0.407532
ITK	Tyrosine-protein kinase ITK/TSK	Q08881	0.0051945	0.95831	0.028785	0.772259	-0.0322897	0.691811	0.0432955	0.663689	-0.0533079	0.456603	-0.0309346	0.734961	-0.0710559	0.245157	-0.0359815	0.701337
SSRP1	FACT complex subunit SSRP1	Q08945	-0.005142	0.983816	-0.0171373	0.939618	-0.0325423	0.808746	-0.0512947	0.820718	0.0517435	0.634983	0.0823548	0.644684	0.0393361	0.698184	0.00018127	0.998988
NSUN2	tRNA (cytosine(34)-C(5))-methyltransferase	Q08J23;Q08J23-2;Q08J23-3	0.0199089	0.684364	0.026065	0.595901	-0.0184419	0.423313	0.0142399	0.771563	0.00241494	0.87373	0.0180487	0.49727	-0.00159958	0.916153	-0.00485894	0.803757
RBBP4	Histone-binding protein RBBP4	Q09028-2	-0.00597616	0.834928	0.0239379	0.444119	-0.00876385	0.501975	0.0371463	0.239079	-0.0148505	0.091684	0.00271145	0.854462	-0.00330341	0.699282	0.00572109	0.571473
NCBP1	Nuclear cap-binding protein subunit 1	Q09161	0.0233133	0.769381	0.042568	0.54196	0.00390548	0.921797	0.0305192	0.661326	-0.00207843	0.937144	0.0078876	0.872139	-0.00846288	0.731512	-0.00391545	0.906723
HSPA14	Heat shock 70 kDa protein 14	Q0VDF9	0.0245237	0.82063	0.0235539	0.803755	-0.00179262	0.97425	0.00716934	0.939673	-0.0333977	0.342741	-0.0296221	0.675665	-0.0344362	0.284473	-0.0231258	0.602362
LAMTOR4	Ragulator complex protein LAMTOR4;Ragulator complex protein LAMTOR4, N-terminally processed	Q0VGL1	0.0154027	0.912656	0.109678	0.437685	0.0436115	0.696425	0.0897364	0.524546	-0.0264288	0.672448	0.0385909	0.722227	-0.102256	0.0649793	-0.024413	0.765644
GALNT2	Polypeptide N-acetylgalactosaminyltransferase 2;Polypeptide N-acetylgalactosaminyltransferase 2 soluble form	Q10471;Q10471-2	-0.0241532	0.902983	0.0186551	0.924988	0.038887	0.804439	0.0618845	0.755014	-0.0123128	0.909429	-0.00586771	0.973103	0.0111967	0.905066	0.072368	0.54343
AP1B1	AP-1 complex subunit beta-1	Q10567-4;Q10567-3;Q10567-2;Q10567	0.00228498	0.982964	0.0205549	0.847738	0.060434	0.475643	0.0591218	0.581848	-0.0483462	0.365616	-0.0431979	0.63377	-0.0272732	0.537932	-0.00555438	0.932375
CPSF1	Cleavage and polyadenylation specificity factor subunit 1	Q10570	-0.00725367	0.925067	0.00127686	0.984805	-0.0755509	0.0513988	0.00462033	0.945059	-0.00346197	0.894706	0.00762568	0.875515	-0.0181109	0.460241	-0.0219193	0.523447
PMPCA	Mitochondrial-processing peptidase subunit alpha	Q10713	-0.0352065	0.77286	-0.0205797	0.857167	0.0183003	0.795435	-0.0149018	0.896292	0.144814	0.0457631	0.115584	0.304221	0.0607719	0.368503	0.0865883	0.301562
SCRN1	Secernin-1	Q12765-2;Q12765;Q12765-3	0.0279889	0.749218	-0.00633188	0.939963	-0.0394738	0.530837	0.00235162	0.977683	0.0833903	0.0982514	0.0271931	0.744422	0.0518833	0.262261	0.000190675	0.997746
KIAA0196	WASH complex subunit strumpellin	Q12768	-0.00886729	0.95508	-0.018242	0.907757	-0.0407475	0.739714	-0.00955326	0.951609	-0.0105155	0.879147	-0.109742	0.405372	-0.0675094	0.26937	-0.0471198	0.63058
NUP160	Nuclear pore complex protein Nup160	Q12769;Q12769-2;Q12769-3	0.0234174	0.877885	0.0519955	0.706648	-0.0748627	0.417211	0.00993976	0.94256	-0.0234553	0.680364	-0.00698015	0.950037	-0.0663797	0.196618	-0.0317123	0.667383
TBL3	Transducin beta-like protein 3	Q12788	-0.0508815	0.547849	-0.0115031	0.891529	-0.0466825	0.464661	-0.00331658	0.968631	-0.0494827	0.281946	0.00717566	0.927699	-0.0136681	0.717904	-0.0445627	0.477027
GTF3C1	General transcription factor 3C polypeptide 1	Q12789-3;Q12789	-0.0459124	0.640531	0.0306861	0.754661	-0.0661786	0.374458	-0.0371999	0.704948	-0.0498522	0.249677	-0.0491443	0.578946	-0.0245756	0.49686	-0.0460765	0.415753
SMARCB1	SWI/SNF-related matrix-associated actin-dependent regulator of chromatin subfamily B member 1	Q12824-2;Q12824	-0.00504116	0.941949	0.0125991	0.838335	-0.0316206	0.390682	-0.00254699	0.967087	-0.0181515	0.434192	-0.0140208	0.757306	-0.0430826	0.0517651	-0.0242438	0.419445
STX4	Syntaxin-4	Q12846-2;Q12846	0.0284055	0.842444	-0.0241959	0.865536	0.0361669	0.7499	0.0504903	0.7241	-0.0935171	0.234497	-0.0241389	0.843963	0.0069965	0.908484	0.0197362	0.816538
GRSF1	G-rich sequence factor 1	Q12849-5;Q12849	0.00191573	0.988545	-0.00725092	0.955793	-0.0907896	0.362124	0.0419158	0.748887	0.0626023	0.360143	0.0542909	0.65292	0.0494201	0.4317	0.0954257	0.220146
SF3A3	Splicing factor 3A subunit 3	Q12874	-0.00152696	0.970386	0.0241109	0.54539	0.00110632	0.951593	0.0189131	0.634759	-0.00877941	0.467211	-0.00194506	0.929036	-0.0150759	0.216806	-0.0219096	0.174395
TP53BP1	Tumor suppressor p53-binding protein 1	Q12888;Q12888-2;Q12888-3	-0.0156589	0.899148	0.048823	0.691943	-0.0766065	0.409765	0.0293205	0.811722	-0.0556795	0.298295	-0.0389886	0.718912	-0.0336386	0.452049	-0.0988539	0.229656
AIMP1	Aminoacyl tRNA synthase complex-interacting multifunctional protein 1;Endothelial monocyte-activating polypeptide 2	Q12904;Q12904-2	0.00848248	0.881021	0.0243357	0.630036	-0.000765364	0.976362	-0.0350997	0.488386	-0.00165457	0.92376	0.00202586	0.949359	-0.0392898	0.0263341	-0.0074961	0.737425
ILF2	Interleukin enhancer-binding factor 2	Q12905	-0.0651426	0.419199	-0.0324792	0.638294	-0.0345802	0.27612	-0.0416666	0.547082	0.0182828	0.439251	0.0134389	0.752755	0.0299879	0.208111	0.0250404	0.396425
ILF3	Interleukin enhancer-binding factor 3	Q12906-5;Q12906-4;Q12906-2;Q12906-6;Q12906-3;Q12906;Q12906-7	0.00184171	0.985387	0.00281678	0.975805	0.00298097	0.946809	0.00131069	0.98874	0.0242701	0.483811	0.0336802	0.573439	0.0388653	0.25429	0.0522268	0.211492
LMAN2	Vesicular integral-membrane protein VIP36	Q12907	0.0398986	0.559087	0.0551138	0.396703	0.04675	0.167059	0.0280508	0.664414	-0.00754015	0.711015	-0.0110537	0.774536	0.00414735	0.836529	-0.0125145	0.63796
TRAP1	Heat shock protein 75 kDa, mitochondrial	Q12931-2;Q12931	0.00949428	0.797348	0.0122592	0.759964	-0.00727835	0.674731	0.00717714	0.857947	0.000787119	0.9464	-0.0128575	0.55218	-0.00314233	0.788551	0.00533123	0.709831
PPP1R8	Nuclear inhibitor of protein phosphatase 1;Activator of RNA decay	Q12972;Q12972-2;Q12972-3	-0.00384055	0.954734	0.021327	0.746932	-0.000216764	0.996362	0.00732946	0.91161	0.0204943	0.494338	-0.00317377	0.957872	-0.00434773	0.871474	0.00427321	0.910237
PTP4A2	Protein tyrosine phosphatase type IVA 2	Q12974;Q12974-2;Q12974-3;Q12974-4;Q93096	-0.00587818	0.962019	0.0572388	0.643621	0.00210735	0.983059	-0.0374486	0.761827	0.00660333	0.915318	0.0134949	0.902546	-0.00987739	0.856751	-0.00673759	0.934427
CSTF3	Cleavage stimulation factor subunit 3	Q12996;Q12996-2	0.0227706	0.803719	0.000229979	0.997777	0.023709	0.652028	0.0219074	0.790881	-0.0292406	0.399744	-0.00624881	0.925572	0.00643348	0.832584	0.0286546	0.474216
ECH1	Delta(3,5)-Delta(2,4)-dienoyl-CoA isomerase, mitochondrial	Q13011	0.0111412	0.847902	0.0239183	0.683458	0.0533026	0.0550841	0.0394109	0.502971	-0.0246752	0.145972	-0.00215324	0.941858	0.00606172	0.715179	0.0202283	0.305497
MLLT11	Protein AF1q	Q13015	0.100006	0.402945	0.0451439	0.704082	0.00860187	0.927977	0.0972771	0.415714	0.0342613	0.725472	0.0729734	0.565065	0.0502999	0.56863	0.0907266	0.418079
STRN3	Striatin-3	Q13033-2;Q13033	0.0670632	0.476152	0.0304878	0.727902	-0.0211111	0.746736	0.0456255	0.603181	0.0534787	0.236667	0.00678804	0.934993	-0.070167	0.0951703	0.00479569	0.935289
STK4;STK3	Serine/threonine-protein kinase 4;Serine/threonine-protein kinase 4 37kDa subunit;Serine/threonine-protein kinase 4 18kDa subunit;Serine/threonine-protein kinase 3;Serine/threonine-protein kinase 3 36kDa subunit;Serine/threonine-protein kinase 3 20kDa subunit	Q13043-2;Q13043;Q13188;Q13188-2	-0.0827142	0.405541	0.00228212	0.981554	-0.148751	0.0649654	-0.112928	0.259117	0.158472	0.0621439	0.0831141	0.449558	0.0295305	0.708071	0.0854629	0.400889
FLII	Protein flightless-1 homolog	Q13045-2;Q13045;Q13045-3	0.00321139	0.962738	0.0171989	0.777717	-0.100145	0.0119057	-0.000681765	0.991064	-0.000111021	0.996274	-0.0176852	0.718213	-0.0254762	0.254606	-0.0322812	0.31409
COASY	Bifunctional coenzyme A synthase;Phosphopantetheine adenylyltransferase;Dephospho-CoA kinase	Q13057;Q13057-2	-0.00153054	0.980925	0.0294212	0.640017	0.0136521	0.764971	0.013813	0.825893	-0.0244376	0.395585	-0.0122034	0.828322	0.00134618	0.956387	-0.0214788	0.559562
LCP2	Lymphocyte cytosolic protein 2	Q13094	0.0557619	0.784807	-0.0599912	0.753508	0.0170566	0.902357	0.00908433	0.962035	-0.0586756	0.514097	-0.00510647	0.975654	-0.0354775	0.633601	-0.0270276	0.809577
GPS1	COP9 signalosome complex subunit 1	Q13098-5;Q13098;Q13098-7;Q13098-6	-0.00322354	0.958672	0.0155398	0.776648	-0.0160866	0.563197	0.0170556	0.755567	-0.0103414	0.556633	-0.02506	0.474142	-0.0241419	0.169685	-0.00316526	0.887578
CHAF1B	Chromatin assembly factor 1 subunit B	Q13112	0.0449235	0.819137	0.014004	0.943147	-0.098327	0.558158	-0.0416565	0.832074	-0.0331965	0.747053	-0.0906496	0.577522	-0.0846524	0.338827	-0.0834873	0.599862
IK	Protein Red	Q13123	0.000781168	0.995698	0.0507855	0.726301	-0.0497981	0.659523	0.00872391	0.95199	-0.0523561	0.46244	-0.101283	0.406693	0.0117592	0.841579	0.0272473	0.733619
PRKAA1	5-AMP-activated protein kinase catalytic subunit alpha-1	Q13131;Q13131-2	-0.0409117	0.762783	-0.0200174	0.882006	-0.123258	0.217588	-0.000235998	0.998603	0.0756236	0.247304	0.0244395	0.846527	0.0640483	0.29443	0.0424189	0.596223
EIF2B5	Translation initiation factor eIF-2B subunit epsilon	Q13144	0.00651794	0.961596	0.04403	0.734582	-0.0839204	0.378791	0.0298621	0.818017	-0.0606142	0.276125	-0.0647207	0.586648	-0.052335	0.264125	-0.00885014	0.891706
TARDBP	TAR DNA-binding protein 43	Q13148-4;Q13148	-0.0285567	0.835966	0.103376	0.43281	-0.000323172	0.996961	0.0751398	0.56738	-0.0073813	0.854586	0.00536639	0.941332	-0.0109347	0.778334	-0.0303321	0.575137
HNRNPA0	Heterogeneous nuclear ribonucleoprotein A0	Q13151	-0.0388964	0.64796	-0.00857897	0.910506	-0.0042448	0.919894	-0.0599333	0.435266	0.0113642	0.709396	0.0380553	0.469576	-0.00756031	0.791306	0.0137308	0.71736
PAK1	Serine/threonine-protein kinase PAK 1	Q13153;Q13153-2	0.0343618	0.751797	0.0473037	0.66107	-0.0219521	0.795391	0.0392382	0.715922	0.0147225	0.79799	0.0607377	0.525633	0.0239671	0.639599	-0.0660813	0.458614
AIMP2	Aminoacyl tRNA synthase complex-interacting multifunctional protein 2	Q13155;Q13155-2	0.0108491	0.864707	0.0271999	0.626708	0.0112212	0.726899	0.0110318	0.843296	-0.00793382	0.699878	0.0083726	0.823965	-0.0290255	0.14017	0.0022948	0.928746
PRDX4	Peroxiredoxin-4	Q13162	0.0153062	0.906132	-0.0503867	0.69405	0.0763558	0.424772	-0.0203713	0.873465	0.0318499	0.636715	0.00628225	0.958347	0.0193751	0.749245	-0.00991312	0.913718
STX5	Syntaxin-5	Q13190-2;Q13190;Q13190-3;Q13190-4	0.0538005	0.512221	0.06899	0.402056	0.0725184	0.262499	0.00681638	0.933523	-0.00875338	0.861963	-0.0722901	0.313462	-0.0799209	0.0825901	-0.0106521	0.873085
PSMD2	26S proteasome non-ATPase regulatory subunit 2	Q13200;Q13200-3;Q13200-2	0.0170689	0.49779	0.0314903	0.332416	0.00543599	0.670233	0.025787	0.42584	0.00369575	0.662382	0.0108333	0.442897	0.00252515	0.765204	0.0103135	0.285374
SLA	Src-like-adapter	Q13239;Q13239-3;Q13239-5;Q13239-2;Q13239-4	0.0151089	0.886803	0.0241049	0.8204	0.0266179	0.753259	-0.0373553	0.725171	0.0801006	0.267941	0.028066	0.782797	-0.0433954	0.52006	-0.0478899	0.648016
SRSF6	Serine/arginine-rich splicing factor 6	Q13247-3;Q13247	0.0211535	0.90756	0.0367885	0.817859	0.0209312	0.822719	-0.100293	0.531602	0.0012364	0.982884	0.0283718	0.775268	-0.11096	0.0507647	0.00669089	0.926112
TRIM28	Transcription intermediary factor 1-beta	Q13263;Q13263-2	0.00920759	0.73326	0.0222573	0.599649	-0.00540854	0.711655	0.0246944	0.560577	-0.00403683	0.697373	0.00830118	0.60889	-0.00316224	0.760511	0.00744021	0.489287
G3BP1	Ras GTPase-activating protein-binding protein 1	Q13283;Q13283-2	-0.00131213	0.983498	0.0160802	0.811515	0.0183378	0.526498	0.0359042	0.595296	0.0023937	0.905208	0.0207103	0.545873	0.0273645	0.181692	0.0343489	0.151326
KCNAB2	Voltage-gated potassium channel subunit beta-2	Q13303-2;Q13303;Q13303-5;Q13303-4;Q13303-3	0.0349478	0.872337	0.137999	0.5274	0.121283	0.478806	0.0890976	0.682503	-0.0462548	0.579315	-0.0664273	0.710625	-0.046695	0.511136	-0.0531809	0.633839
EIF3I	Eukaryotic translation initiation factor 3 subunit I	Q13347	-0.00329865	0.950576	0.0270874	0.60174	-0.00637363	0.786555	-0.000658546	0.989847	-0.0386176	0.0129944	-0.0209077	0.443064	-0.0178761	0.22588	0.000318671	0.985654
PPP2R5C	Serine/threonine-protein phosphatase 2A 56 kDa regulatory subunit gamma isoform	Q13362-2;Q13362-3;Q13362;Q13362-4;Q13362-5	0.161536	0.504905	0.137355	0.567414	0.132067	0.473655	0.0909124	0.704501	-0.0407956	0.712728	-0.0493487	0.816813	-0.110962	0.2412	-0.110644	0.545738
CTBP1	C-terminal-binding protein 1	Q13363-2;Q13363;P56545;P56545-3;P56545-2	-0.00059818	0.994836	0.0214848	0.790305	-0.0252585	0.578187	-0.0122943	0.878996	0.017984	0.525116	0.0127276	0.806076	-0.0400417	0.152703	-0.0340722	0.384144
TARBP1	Probable methyltransferase TARBP1	Q13395	-0.0191407	0.822377	0.0385865	0.651406	-0.0142098	0.837004	-0.0115571	0.892144	-0.0523648	0.418228	-0.0506907	0.514475	-0.0496875	0.362257	-0.0999201	0.248667
UBE2V1	Ubiquitin-conjugating enzyme E2 variant 1	Q13404;Q13404-8;Q13404-7;Q13404-2;Q13404-1;Q13404-6	0.0733039	0.540947	0.0264598	0.807095	0.00405691	0.950606	0.0691314	0.525039	-0.00699666	0.851033	0.0153839	0.815591	0.00587809	0.86755	0.00194422	0.966825
MRPL49	39S ribosomal protein L49, mitochondrial	Q13405	0.0217289	0.762892	0.0563296	0.4367	0.0116001	0.838753	0.0736798	0.311186	0.0198989	0.548303	0.00936402	0.880002	-0.00192408	0.947932	0.0145953	0.724822
DYNC1I2	Cytoplasmic dynein 1 intermediate chain 2	Q13409-3;Q13409-7;Q13409-2;Q13409;Q13409-6;Q13409-5	0.0803392	0.539447	0.0805098	0.492052	-0.00201521	0.978979	0.0444794	0.703267	0.00666563	0.872313	-0.0231067	0.791255	-0.0181148	0.642647	-0.0116588	0.828352
ILK	Integrin-linked protein kinase	Q13418;Q13418-2;Q13418-3	-0.0521171	0.670249	-0.027378	0.822758	-0.115657	0.260331	-0.0111748	0.927119	0.00549885	0.947598	0.0376137	0.74565	0.0815971	0.277018	0.0365356	0.720054
IKZF1	DNA-binding protein Ikaros	Q13422-4;Q13422;Q13422-3;Q13422-7;Q13422-5;Q13422-2;Q13422-8;Q13422-6;Q9UKT9-7;Q9H2S9-2;Q9UKT9;Q9UKT9-8;Q9UKT9-3;Q9UKT9-4;Q9UKT9-14;Q9UKT9-6;Q9UKT9-9;Q9H2S9	-0.0789798	0.553257	-0.0110632	0.933567	-0.100867	0.333499	0.00548639	0.967024	-0.134706	0.0518187	-0.0455873	0.70137	-0.0100159	0.839688	-0.00180826	0.979445
NNT	NAD(P) transhydrogenase, mitochondrial	Q13423	-0.0129625	0.86051	-0.0312393	0.634563	-0.0442412	0.251367	4.15683e-05	0.999494	0.00803647	0.760961	-0.024238	0.667043	0.0180591	0.464607	-0.0163246	0.636074
TCOF1	Treacle protein	Q13428-2;Q13428-8;Q13428;Q13428-3;Q13428-4;Q13428-6;Q13428-7;Q13428-5	-0.0249598	0.703283	0.0263609	0.668462	-0.0266504	0.501878	0.0251369	0.682946	-0.0431993	0.156757	-0.00381304	0.946634	0.031795	0.217648	-0.00293642	0.934622
SF3B2	Splicing factor 3B subunit 2	Q13435	0.0173733	0.897322	0.0460586	0.695722	-0.0155284	0.815729	0.0111421	0.924507	-0.0250417	0.612289	-0.0139876	0.886194	-0.0382972	0.389977	-0.0144503	0.814956
PDAP1	28 kDa heat- and acid-stable phosphoprotein	Q13442	0.00340455	0.969477	-0.073791	0.377363	0.0294766	0.591234	-0.118927	0.160181	-0.0299441	0.3844	-0.0434025	0.557924	-0.0744105	0.0196206	-0.03328	0.452238
TMED1	Transmembrane emp24 domain-containing protein 1	Q13445	-0.0125922	0.909327	-0.00217997	0.984268	0.0273785	0.755576	-0.076374	0.491867	0.0262655	0.749733	0.0482436	0.654491	0.129399	0.0895662	0.0958374	0.303166
PICALM	Phosphatidylinositol-binding clathrin assembly protein	Q13492-4;Q13492-3;Q13492-2;Q13492-5;Q13492;O60641-3;O60641-4;O60641	-0.0425978	0.772551	0.0171661	0.906722	-0.050292	0.626506	0.0373989	0.798615	-0.0607268	0.366243	-0.00518006	0.966926	-0.00666425	0.904627	-0.0429401	0.615305
PIN1	Peptidyl-prolyl cis-trans isomerase NIMA-interacting 1	Q13526;O15428	-0.037143	0.820917	0.00967094	0.948468	-0.0715765	0.422899	0.0110106	0.941342	0.0355799	0.553491	0.00457108	0.969496	-0.0507101	0.376909	-0.0206983	0.797936
EIF4EBP2	Eukaryotic translation initiation factor 4E-binding protein 2	Q13542	-0.0156164	0.891967	0.0775552	0.501986	0.025121	0.783566	0.0362754	0.7526	-0.064773	0.479745	0.00273467	0.980789	0.0167822	0.821523	-0.00191632	0.986084
HDAC1	Histone deacetylase 1	Q13547	0.0328971	0.639791	0.00740229	0.906472	0.0230611	0.569958	0.0253477	0.687917	-0.0593865	0.0260042	-0.0534189	0.329524	-0.0123466	0.571873	-0.00346932	0.907159
DCTN2	Dynactin subunit 2	Q13561;Q13561-3;Q13561-2	0.0155603	0.891693	0.0601936	0.56842	-0.027967	0.595216	0.00771486	0.941523	0.0373436	0.294154	0.0240506	0.700125	-0.0298502	0.39973	-0.00944109	0.840812
NAE1	NEDD8-activating enzyme E1 regulatory subunit	Q13564-2;Q13564;Q13564-3;Q13564-4	0.00206669	0.980509	0.0201955	0.796771	-0.0344996	0.507947	-0.024068	0.758982	0.0371265	0.235678	-0.00415369	0.948243	-0.025461	0.384907	-0.00369604	0.926959
SNW1	SNW domain-containing protein 1	Q13573	0.0238552	0.713225	0.0169211	0.77933	-0.00933887	0.823034	0.0466282	0.442562	-0.0138317	0.580175	-0.0331795	0.534827	-0.0144783	0.515422	0.00791699	0.793753
IQGAP2	Ras GTPase-activating-like protein IQGAP2	Q13576;Q13576-3;Q13576-2	0.0416459	0.767707	0.0173648	0.893388	-0.103477	0.272564	-0.0143574	0.911763	-0.0281307	0.72614	-0.0551048	0.661342	-0.00249916	0.97087	-0.0703457	0.560365
STIM1	Stromal interaction molecule 1	Q13586;Q13586-2	0.0246974	0.803863	0.0036422	0.96933	0.035902	0.598459	0.0638875	0.502113	-0.0372906	0.356992	0.00838908	0.910421	0.00501695	0.884395	-0.0102098	0.835114
TRA2A	Transformer-2 protein homolog alpha	Q13595;Q13595-4;Q13595-3;Q13595-2	0.00799254	0.971909	-0.0248864	0.9127	0.0110889	0.951093	-0.0290751	0.898086	0.0472331	0.738642	0.0553127	0.79661	0.0589536	0.648192	0.0659774	0.692031
SNX1	Sorting nexin-1	Q13596-2;Q13596;Q13596-3	-0.0419866	0.822287	-0.000504975	0.997843	-0.0741166	0.605091	-0.0751192	0.688149	0.0531378	0.584292	0.0596563	0.722937	-0.00466006	0.958074	-0.0840422	0.603729
CUL1	Cullin-1	Q13616	0.0378966	0.676646	0.0266655	0.743161	0.0186088	0.723099	0.0519243	0.524764	-0.0260658	0.401895	-0.0178718	0.7723	-0.00731112	0.792641	0.00266685	0.943348
CUL2	Cullin-2	Q13617;Q13617-2	-0.00760925	0.913883	0.0369099	0.559529	-0.0693844	0.0785598	0.015411	0.806935	0.0249388	0.315538	0.00158373	0.974136	-0.0161504	0.489837	-0.0269079	0.421845
CUL3	Cullin-3	Q13618;Q13618-2;Q13618-3	0.0490807	0.412922	0.0439031	0.42108	-0.00167969	0.963979	0.0455888	0.403723	5.13758e-05	0.998092	0.00562913	0.89258	-0.00148239	0.939408	0.0115293	0.662428
CUL4A	Cullin-4A	Q13619;Q13619-2	0.00683179	0.942975	0.000867368	0.992684	-0.00119643	0.986582	0.0286418	0.762264	-0.0278721	0.504875	-0.0325008	0.700064	-0.00728709	0.838596	0.0189479	0.698085
CUL4B	Cullin-4B	Q13620-3;Q13620-1;Q13620	0.0451099	0.753993	0.0703988	0.62532	0.0441236	0.69802	0.0474257	0.741831	-0.0681968	0.622425	0.0234134	0.873265	0.0856517	0.435041	0.10283	0.453023
TSTA3	GDP-L-fucose synthase	Q13630	-0.0520966	0.766968	-0.00713264	0.967378	-0.0363442	0.760549	-0.0233438	0.893539	-0.0385638	0.644766	-0.00670776	0.966742	-0.0945135	0.191687	-0.0845318	0.505012
AAMP	Angio-associated migratory cell protein	Q13685	-0.0111283	0.955397	0.0926648	0.642169	-0.0598058	0.701561	0.0943	0.636335	-0.0112851	0.87677	0.0184585	0.89066	-0.0628528	0.338259	-0.0531886	0.598259
MOGS	Mannosyl-oligosaccharide glucosidase	Q13724-2;Q13724	-0.0403737	0.51191	0.0222507	0.709423	0.0179725	0.649648	0.0545657	0.36435	-0.0398131	0.153781	0.026897	0.575832	0.0710353	0.00530887	0.0509221	0.099419
THOC5	THO complex subunit 5 homolog	Q13769	0.00407152	0.982451	0.0535527	0.77254	0.00264354	0.98582	0.0523092	0.777672	-0.0605493	0.60711	-0.00585774	0.972127	-0.00371418	0.969452	0.012593	0.927974
SPTAN1	Spectrin alpha chain, non-erythrocytic 1	Q13813-2;Q13813;Q13813-3	-0.00639048	0.879434	0.00937816	0.888333	-0.0619778	0.00947203	-0.0116405	0.861656	-0.0303129	0.0801807	-0.0091686	0.746957	0.0295112	0.0879761	-0.00773254	0.679337
PKP1	Plakophilin-1	Q13835-2;Q13835	-0.0212878	0.911104	0.0228278	0.904704	0.093685	0.50439	0.0717985	0.706892	-0.0132355	0.872011	-0.0298001	0.860545	0.0836007	0.251303	0.00689051	0.945111
DDX39B	Spliceosome RNA helicase DDX39B	Q13838;Q13838-2	-0.0269468	0.570298	-0.00511954	0.909814	-0.0183868	0.357083	-0.0144979	0.748613	-0.0125741	0.360219	0.00959447	0.688666	-0.0104697	0.444925	-0.0167386	0.347699
BLMH	Bleomycin hydrolase	Q13867	0.00296512	0.945302	0.0261891	0.537238	0.00534214	0.782983	0.0189385	0.654843	-0.0104427	0.407324	-0.00861759	0.708379	2.60274e-06	0.999834	0.000377039	0.980752
EXOSC2	Exosome complex component RRP4	Q13868;Q13868-3;Q13868-2	0.0170666	0.918549	0.044975	0.773651	0.0499912	0.639724	0.0133849	0.931735	-0.0489159	0.439865	-0.0161257	0.895575	0.0361155	0.507571	0.00529689	0.942729
BYSL	Bystin	Q13895	-0.0298405	0.552882	0.00919997	0.834227	-0.0383238	0.113262	0.00668712	0.879065	-0.0301209	0.0834911	0.00180578	0.95296	-0.0130206	0.401765	-0.000215356	0.991659
IDI1	Isopentenyl-diphosphate Delta-isomerase 1	Q13907;Q13907-2	-0.0371613	0.825	0.0183775	0.91289	0.0538418	0.655538	0.0404847	0.809656	-0.0383948	0.624447	0.00544565	0.970286	-0.00306827	0.963124	0.0449501	0.605351
CKAP5	Cytoskeleton-associated protein 5	Q14008-2;Q14008;Q14008-3	-0.000705737	0.991703	0.0126192	0.836392	-0.0640651	0.0419397	-0.0162857	0.789908	0.0025714	0.911328	0.00514573	0.904809	0.0192609	0.384794	0.00619827	0.831038
CIRBP	Cold-inducible RNA-binding protein	Q14011	0.0197682	0.853372	0.00146217	0.989089	0.0270195	0.745266	0.0128019	0.90471	0.0284766	0.609458	-0.00372445	0.969103	0.0134043	0.788392	0.00969928	0.892546
COTL1	Coactosin-like protein	Q14019	0.196747	0.387176	0.105451	0.659653	0.018718	0.908755	0.104557	0.662347	0.0620724	0.501598	0.0672812	0.665333	-0.0013496	0.98777	0.0515669	0.646589
HNRNPD	Heterogeneous nuclear ribonucleoprotein D0	Q14103-3;Q14103;Q14103-4;Q14103-2	-0.0810147	0.669148	-0.0717168	0.681139	-0.0848687	0.376196	-0.0362902	0.835066	0.0407681	0.566878	-0.0631844	0.718153	-0.0015284	0.982067	-0.00590903	0.949779
UBE4A	Ubiquitin conjugation factor E4 A	Q14139;Q14139-2	0.0567048	0.552764	0.037785	0.672371	0.0280503	0.6674	0.0471075	0.598418	0.0304813	0.422295	0.0339497	0.630019	-0.00246697	0.942898	0.00308117	0.949224
Sep-06	Septin-6	Q14141-2;Q14141-4;Q14141;Q14141-3	-0.0119731	0.888787	-0.00847809	0.909032	-0.0315611	0.418842	-0.0136448	0.854131	0.0156245	0.577217	-0.044707	0.484304	-0.00479586	0.857898	-0.000768843	0.982956
URB2	Unhealthy ribosome biogenesis protein 2 homolog	Q14146	0.0335133	0.813841	0.0481437	0.73532	0.0475953	0.672846	0.0363718	0.798312	-0.0283579	0.705614	-0.127491	0.262356	-0.0366114	0.567743	-0.0784678	0.497636
EIF3A	Eukaryotic translation initiation factor 3 subunit A	Q14152-2;Q14152	-0.00204885	0.960949	0.00726508	0.902744	-0.0387817	0.0788154	-0.00575019	0.922947	0.00371003	0.81073	0.0154011	0.541907	0.0123725	0.427346	0.0217085	0.202762
UBAP2L	Ubiquitin-associated protein 2-like	Q14157-4;Q14157-1;Q14157-3;Q14157;Q14157-5	0.027607	0.868433	0.0386399	0.801606	-0.0857481	0.429048	0.0313264	0.838543	0.0555327	0.478906	0.042982	0.765215	0.0514117	0.476586	0.0783126	0.387834
MLEC	Malectin	Q14165	-0.00676809	0.91964	0.0130064	0.825941	0.0222775	0.507128	0.0337758	0.569094	-0.0244678	0.277504	-0.0100876	0.813131	0.0102784	0.615871	-0.0195421	0.492713
TTLL12	Tubulin--tyrosine ligase-like protein 12	Q14166	-0.0317029	0.68817	0.0160708	0.815915	-0.00054921	0.986637	0.0198301	0.77398	0.012011	0.623823	0.028745	0.497121	0.017101	0.476881	0.0341238	0.25739
ICT1	Peptidyl-tRNA hydrolase ICT1, mitochondrial	Q14197	-0.0142006	0.900764	0.00199228	0.98604	0.011715	0.89783	-0.0376437	0.741234	0.0846701	0.228006	0.0748174	0.49529	0.0311658	0.629542	0.0350078	0.692874
DCTN1	Dynactin subunit 1	Q14203-3;Q14203-5;Q14203-2;Q14203-4;Q14203-6;Q14203	-0.00155546	0.986328	0.0356784	0.651767	-0.0591473	0.17463	-0.00616286	0.937731	-0.0500739	0.0815308	-0.0506129	0.389994	-0.0398539	0.127288	-0.0323576	0.365598
DYNC1H1	Cytoplasmic dynein 1 heavy chain 1	Q14204	0.006552	0.838192	0.0186926	0.74976	-0.0678554	0.00088992	-0.00885971	0.879737	-0.00858879	0.556422	-0.00817591	0.691047	-0.0286622	0.0581373	-0.0365472	0.01905
EIF2B1	Translation initiation factor eIF-2B subunit alpha	Q14232;Q14232-2	0.0104315	0.948695	0.0578137	0.721729	0.0431977	0.727467	0.0427527	0.792141	-0.0634135	0.362128	-0.0641418	0.649502	-0.0698474	0.228414	-0.0257468	0.761487
RCN2	Reticulocalbin-2	Q14257;Q14257-2	0.00571706	0.9355	-0.00178162	0.977818	-0.0123254	0.760203	0.0305027	0.634862	0.0196507	0.450467	0.00102074	0.984292	0.0101129	0.674887	0.0272434	0.392618
TRIM25	E3 ubiquitin/ISG15 ligase TRIM25	Q14258	-0.0407689	0.824563	0.0267071	0.884495	-0.0983897	0.464566	-0.0168858	0.926807	-0.047793	0.562669	0.00256782	0.986661	-0.0947712	0.181978	0.0135831	0.886311
FKBP8	Peptidyl-prolyl cis-trans isomerase FKBP8	Q14318-2;Q14318;Q14318-3	-0.0103896	0.878775	0.0264305	0.664939	-0.00147053	0.966997	0.0120186	0.843626	-0.0140205	0.558488	-0.000223015	0.996082	-0.0201256	0.361601	-0.00111764	0.969947
FRG1	Protein FRG1	Q14331	0.0486031	0.787926	0.0062	0.971883	-0.034085	0.804338	0.0121865	0.944769	-0.0208612	0.771064	-0.00543298	0.969199	-0.0619785	0.324832	-0.00111467	0.989874
GNA13	Guanine nucleotide-binding protein subunit alpha-13	Q14344;Q14344-2	0.0213892	0.847649	0.0270399	0.797452	-0.0405213	0.593027	-0.14302	0.182668	-0.000577116	0.989388	-0.0266637	0.772747	-0.0119411	0.7591	-0.0190319	0.735734
RBM39	RNA-binding protein 39	Q14498-2;Q14498-3;Q14498;Q86U06-3;Q86U06-4;Q86U06-5;Q86U06-2;Q86U06	0.0186695	0.829578	0.0407323	0.622254	0.0228724	0.569869	0.0496392	0.548751	0.00543591	0.841151	0.0246678	0.600856	0.0220211	0.416268	0.0143548	0.674005
HLTF	Helicase-like transcription factor	Q14527;Q14527-2	0.130909	0.430451	0.132685	0.412156	0.0212424	0.86859	0.109549	0.497356	-0.0477832	0.459181	-0.0828633	0.540055	-0.219377	0.000721425	-0.171087	0.172896
PRPSAP1	Phosphoribosyl pyrophosphate synthase-associated protein 1	Q14558;Q14558-2	-0.0158964	0.810972	0.0162716	0.781147	-0.0103009	0.751202	-0.0943328	0.116507	-0.0134103	0.548552	0.018468	0.637928	-0.0229582	0.272473	-0.0234355	0.420903
MCM6	DNA replication licensing factor MCM6	Q14566	0.00219237	0.929591	0.0202157	0.552828	-0.0163302	0.201504	0.0257941	0.449932	-0.0165032	0.0546146	-0.00767403	0.579111	-0.0339968	0.000353883	-0.0273848	0.00764329
PLS1	Plastin-1	Q14651	-0.130738	0.457386	-0.0630495	0.718825	-0.123486	0.269114	-0.00181099	0.991738	0.0701081	0.592114	0.140139	0.4569	0.165272	0.179135	0.122756	0.392589
LAGE3	EKC/KEOPS complex subunit LAGE3	Q14657	0.0224684	0.882629	0.0360179	0.810673	0.0126578	0.912076	0.0615436	0.68265	-0.0837479	0.287403	-0.0500361	0.70682	-0.0421928	0.498807	0.0224171	0.792808
CLINT1	Clathrin interactor 1	Q14677-3;Q14677;Q14677-2	0.0369851	0.687127	0.0922815	0.319259	-0.0223574	0.762468	0.0628893	0.49485	-0.140231	0.00727418	0.0565931	0.410345	0.0186469	0.597059	-0.049489	0.39708
SMC1A	Structural maintenance of chromosomes protein 1A	Q14683	0.125264	0.265959	0.0787452	0.477153	0.111175	0.202591	0.058881	0.594152	-0.00193652	0.972181	-0.0986831	0.277722	-0.0104096	0.830375	-0.0726727	0.402645
BMS1	Ribosome biogenesis protein BMS1 homolog	Q14692	0.0319163	0.699768	0.0122667	0.882014	-0.00645951	0.923129	0.0401858	0.627606	0.036575	0.648269	0.0650015	0.467718	0.00964189	0.890994	0.088748	0.345272
USP10	Ubiquitin carboxyl-terminal hydrolase 10	Q14694;Q14694-3;Q14694-2	0.00391765	0.978595	0.0227142	0.866006	-0.0793501	0.381342	0.0112242	0.933534	0.0482299	0.433814	0.0264121	0.8233	0.0134873	0.812701	0.0502013	0.496846
MESDC2	LDLR chaperone MESD	Q14696-2;Q14696	0.0206539	0.881313	0.0579425	0.675819	0.105594	0.33443	0.00741669	0.957233	-0.00282746	0.969027	-0.074278	0.517467	0.0243991	0.701869	-0.0106168	0.912436
GANAB	Neutral alpha-glucosidase AB	Q14697;Q14697-2	0.01854	0.542526	0.0113151	0.808811	0.0223176	0.188048	0.0376582	0.423568	0.0245241	0.0427822	0.00903829	0.628768	0.0194909	0.10193	0.0195136	0.114974
MFSD10	Major facilitator superfamily domain-containing protein 10	Q14728	0.00132846	0.983693	-0.00432167	0.94699	0.0241853	0.641266	0.0628808	0.33809	-0.0358629	0.445533	6.57293e-05	0.999143	-0.00390101	0.921956	-0.0208744	0.731957
PPP2R5D	Serine/threonine-protein phosphatase 2A 56 kDa regulatory subunit delta isoform	Q14738-3;Q14738-2;Q14738	-0.0580044	0.529103	0.0397743	0.665347	0.0164026	0.791957	-0.0371684	0.685987	0.0124777	0.740636	0.00201628	0.978578	0.00426671	0.901227	-0.0323986	0.526023
LBR	Lamin-B receptor	Q14739	0.0077952	0.853765	0.0263635	0.538571	-0.0190377	0.329068	0.0322258	0.453115	-0.00870587	0.482828	0.00114281	0.958384	0.0102414	0.410008	-0.0118871	0.449556
PTPRCAP	Protein tyrosine phosphatase receptor type C-associated protein	Q14761	-0.0923405	0.645963	-0.0777623	0.698676	-0.0818267	0.544264	-0.237989	0.242299	0.0892101	0.423769	0.002156	0.991908	-0.0544308	0.602056	0.0638684	0.632743
GOLGB1	Golgin subfamily B member 1	Q14789;Q14789-2;Q14789-4;Q14789-3	-0.0776341	0.788174	-0.0193645	0.940613	-0.210394	0.167031	-0.139103	0.593648	-0.0161545	0.908371	-0.0195268	0.94538	0.00167569	0.989084	-0.0164411	0.92689
KIF22	Kinesin-like protein KIF22	Q14807-2;Q14807	0.0497449	0.807715	0.0327734	0.872566	-0.0681344	0.686582	0.0195861	0.92362	-0.0375864	0.739758	-0.0475627	0.783716	-0.0261241	0.784961	0.0267262	0.839948
CHD4	Chromodomain-helicase-DNA-binding protein 4	Q14839;Q14839-2;Q12873-2;Q12873;Q12873-3	-0.00674713	0.939574	0.0080683	0.917757	-0.113672	0.00962058	-0.010434	0.893777	0.00381326	0.896188	0.0138203	0.793893	-0.000688192	0.980298	-0.00955512	0.800775
LASP1	LIM and SH3 domain protein 1	Q14847;Q14847-3;Q14847-2	0.0232804	0.801634	0.0307271	0.705924	-0.0104942	0.816111	0.01455	0.858025	0.0326866	0.281756	0.014358	0.799488	-0.0141141	0.628561	0.00681453	0.860359
KPNB1	Importin subunit beta-1	Q14974;Q14974-2	0.0107312	0.627522	0.0221044	0.506291	-0.0040481	0.731953	0.0150276	0.650554	0.0238732	0.00824445	0.0275781	0.0424426	0.00597344	0.477787	0.0124154	0.177185
NOLC1	Nucleolar and coiled-body phosphoprotein 1	Q14978;Q14978-3;Q14978-2	0.00526989	0.985471	-0.00626138	0.98027	0.0245832	0.863966	0.00835072	0.973689	0.00373556	0.965911	-0.0581188	0.775895	-0.0832233	0.327128	-0.0376903	0.753122
NUMA1	Nuclear mitotic apparatus protein 1	Q14980-2;Q14980;Q14980-4;Q14980-3;Q14980-5	-0.0625827	0.653285	-0.060212	0.631919	-0.157607	0.0358489	-0.121001	0.33929	-0.00174456	0.982901	0.0727313	0.583738	0.102339	0.159189	-0.0386898	0.73884
PSME4	Proteasome activator complex subunit 4	Q14997;Q14997-2;Q14997-3	0.0406799	0.674986	-0.00643677	0.946786	-0.0172489	0.821678	-0.0886821	0.362079	-0.000671577	0.989652	0.00354591	0.967241	0.000367709	0.993532	-0.00607286	0.928946
GAPVD1	GTPase-activating protein and VPS9 domain-containing protein 1	Q14C86-4;Q14C86-2;Q14C86-6;Q14C86-3;Q14C86-5;Q14C86	0.0396295	0.788495	0.00650403	0.960735	-0.0917206	0.305991	0.000712665	0.995696	0.0250015	0.675014	0.0207743	0.85596	-0.0264512	0.62748	-0.0417365	0.621034
NAA25	N-alpha-acetyltransferase 25, NatB auxiliary subunit	Q14CX7-2;Q14CX7	-0.00883343	0.965701	0.0069174	0.972604	-0.0159637	0.912747	0.0653728	0.745791	0.0208374	0.829048	0.0474188	0.782488	0.0381202	0.660041	0.0123578	0.918442
NCAPH	Condensin complex subunit 2	Q15003;Q15003-2	0.046019	0.615363	0.0554999	0.537813	0.0280359	0.687469	0.000670962	0.994033	0.0234573	0.584511	0.0228439	0.771536	-0.0374375	0.332705	0.0489151	0.334507
SPCS2	Signal peptidase complex subunit 2	Q15005	-0.0162257	0.806761	0.0219273	0.702829	0.0305891	0.310039	0.0610994	0.292765	0.0273273	0.154958	0.0289108	0.381697	0.0214635	0.26006	0.0273794	0.249742
EMC2	ER membrane protein complex subunit 2	Q15006	0.0120706	0.894043	0.00414876	0.959573	0.0623707	0.22916	0.0516622	0.529648	-0.0708385	0.042666	-0.0116315	0.850294	0.00965023	0.734421	0.0243944	0.511174
PSMD6	26S proteasome non-ATPase regulatory subunit 6	Q15008;Q15008-4;Q15008-3;Q15008-2	-0.00261577	0.949924	0.00329624	0.938345	-0.00579361	0.756518	-0.00552141	0.896921	0.00121091	0.923049	0.00276938	0.900814	0.00355522	0.776885	0.00378939	0.806212
FAM175B	BRISC complex subunit Abro1	Q15018	0.00988506	0.966911	-0.0446307	0.848202	-0.105064	0.557652	-0.0574637	0.805382	-0.0135109	0.911976	-0.0179283	0.934877	-0.00328555	0.975189	-0.0488209	0.781897
Sep-02	Septin-2	Q15019;Q15019-3;Q15019-2	0.00414017	0.903527	0.0219445	0.521882	0.00279384	0.856385	-0.00479089	0.888337	0.00633387	0.535078	0.00752684	0.675273	0.0112493	0.274797	0.00364484	0.773327
NCAPD2	Condensin complex subunit 1	Q15021	0.0195019	0.830982	0.0335505	0.677487	-0.103093	0.0297903	-0.0280103	0.728282	0.000753513	0.979202	-0.0157748	0.784905	-0.0358747	0.201734	-0.050597	0.21785
ACAP1	Arf-GAP with coiled-coil, ANK repeat and PH domain-containing protein 1	Q15027	0.057352	0.711817	0.0253339	0.857144	-0.0300431	0.711802	-0.000718024	0.995928	0.0365848	0.452683	0.0101493	0.911983	-0.104841	0.03641	-0.0171164	0.794768
EFTUD2	116 kDa U5 small nuclear ribonucleoprotein component	Q15029;Q15029-3;Q15029-2	-0.0270207	0.627523	0.0350747	0.467368	0.00316252	0.895966	0.0333738	0.489005	-0.001733	0.910788	0.00591152	0.833139	-0.0140168	0.36357	9.62652e-05	0.996124
LARS2	Probable leucine--tRNA ligase, mitochondrial	Q15031	-0.00880815	0.944762	0.048028	0.696505	-0.0119057	0.890608	0.0085682	0.944437	-7.96622e-05	0.998873	0.0593686	0.533624	0.00327569	0.947714	0.0401038	0.54315
SNX17	Sorting nexin-17	Q15036-2;Q15036	-0.0462067	0.551426	-0.00651678	0.932803	-0.030331	0.609469	0.0156783	0.839305	-0.153133	0.0063737	-0.046326	0.504107	0.0368868	0.309663	0.018305	0.717799
KARS	Lysine--tRNA ligase	Q15046;Q15046-2	0.0147201	0.665936	0.0364117	0.341954	0.00976258	0.550217	0.0251875	0.508814	-0.011494	0.270786	-0.00444948	0.806031	-0.00991418	0.34058	-0.01548	0.229027
ARHGEF6	Rho guanine nucleotide exchange factor 6	Q15052;Q15052-2	0.0243076	0.886764	0.0455467	0.776545	-0.0165816	0.88368	0.020986	0.895883	0.0231388	0.743328	0.0175638	0.897725	-0.0570509	0.377145	0.0137764	0.875774
EIF4H	Eukaryotic translation initiation factor 4H	Q15056-2;Q15056	-0.00460645	0.927711	0.0231306	0.661304	-0.0107292	0.63791	-0.000874831	0.986752	-0.00771756	0.61274	-0.00183286	0.94604	-0.0104537	0.49394	0.00889547	0.628701
ACAP2	Arf-GAP with coiled-coil, ANK repeat and PH domain-containing protein 2	Q15057	0.0820718	0.574596	0.035958	0.805223	0.028177	0.808426	0.0976071	0.505018	0.0768964	0.476933	0.0837393	0.573292	0.0693846	0.48858	0.0637072	0.628773
ACOX1	Peroxisomal acyl-coenzyme A oxidase 1	Q15067-2;Q15067-3;Q15067	0.0808938	0.492135	0.0516331	0.651428	0.0342716	0.703805	0.0549817	0.630561	0.115885	0.0976916	0.0684563	0.52967	0.0873886	0.182797	0.140365	0.0690045
PDIA6	Protein disulfide-isomerase A6	Q15084-3;Q15084;Q15084-4;Q15084-5;Q15084-2	0.010499	0.688767	0.0139933	0.74457	0.0120436	0.406425	0.0273434	0.525683	-0.0101938	0.339024	0.00626867	0.683816	0.00641905	0.544765	0.00952515	0.371062
PAFAH1B3	Platelet-activating factor acetylhydrolase IB subunit gamma	Q15102	0.0101208	0.861242	0.0354699	0.55874	0.00518255	0.846758	0.00981948	0.870973	-0.00985909	0.556093	0.0176508	0.530379	-0.0325471	0.0604915	-0.00786488	0.701186
PDK1	[Pyruvate dehydrogenase (acetyl-transferring)] kinase isozyme 1, mitochondrial	Q15118;Q15118-2	-0.00548058	0.97847	0.0202384	0.920564	-0.171069	0.29823	-0.0533053	0.792941	-0.0180288	0.843566	0.0282813	0.863746	-0.117556	0.146659	-0.174458	0.336133
PDK3	[Pyruvate dehydrogenase (acetyl-transferring)] kinase isozyme 3, mitochondrial	Q15120;Q15120-2	0.0248606	0.759033	0.0368592	0.642758	0.00889637	0.88199	0.0338135	0.670346	0.0444283	0.221	0.017689	0.798638	0.00811724	0.803776	0.012529	0.784274
PMVK	Phosphomevalonate kinase	Q15126	0.0229586	0.885943	-0.0437427	0.765957	-0.127933	0.22129	0.0372195	0.800003	0.0260799	0.652196	0.0093716	0.934263	-0.0373576	0.489959	0.000219221	0.997642
PPA1	Inorganic pyrophosphatase	Q15181	0.0812271	0.734733	0.0471608	0.842443	0.0741659	0.567479	0.0452229	0.848832	0.105346	0.433444	0.157295	0.404951	0.0719433	0.573515	0.00783983	0.965583
NONO	Non-POU domain-containing octamer-binding protein	Q15233;Q15233-2	0.00070076	0.983288	0.0118045	0.793614	-0.00615257	0.71433	0.0241666	0.593101	0.00242966	0.837195	0.0143848	0.460235	0.00701415	0.554354	0.0153289	0.2481
PPP2R4	Serine/threonine-protein phosphatase 2A activator	Q15257-3;Q15257-2;Q15257;Q15257-4	-0.00249509	0.973816	0.0257293	0.71167	0.0296223	0.496965	0.0167365	0.809841	-0.0212136	0.425129	-0.00713996	0.888797	-0.00340683	0.88708	0.0231225	0.461627
PWP2	Periodic tryptophan protein 2 homolog	Q15269	-0.000306092	0.997038	0.0560674	0.498556	0.0764408	0.245661	0.0874319	0.294599	-0.0858601	0.0865943	0.0227466	0.760128	0.00410238	0.915394	0.0120563	0.827613
RBBP5	Retinoblastoma-binding protein 5	Q15291-2;Q15291	-0.0733493	0.582484	0.00344301	0.979345	-0.0117724	0.911294	0.0500826	0.706899	-0.00432115	0.948721	0.0303251	0.794911	-7.38961e-05	0.998994	0.0160252	0.846519
RCN1	Reticulocalbin-1	Q15293-2;Q15293	0.0136396	0.944296	-0.018255	0.923932	0.0270436	0.848639	0.0207014	0.913778	0.0178339	0.84176	-0.0546214	0.752884	-0.0322498	0.686469	0.0478847	0.647459
TMED2	Transmembrane emp24 domain-containing protein 2	Q15363	0.0174589	0.854256	0.0194074	0.817963	-0.000815579	0.987269	0.0668432	0.430752	-0.0581221	0.0852338	-0.00605253	0.918829	-0.00121086	0.966248	0.00240019	0.950006
PCBP1	Poly(rC)-binding protein 1	Q15365	-0.0295396	0.651701	-0.013969	0.822732	-0.0499589	0.0753259	-0.0456675	0.466227	-0.0135701	0.456877	-0.0105002	0.751728	-0.0357029	0.0582502	-0.0303396	0.210581
PCBP2	Poly(rC)-binding protein 2	Q15366-6;Q15366-3;Q15366;Q15366-2;Q15366-7;Q15366-8;Q15366-4;Q15366-5;P57721-2;P57721-3;P57721-5;P57721-4;P57721	0.00288046	0.969735	0.0223005	0.786068	-0.0190181	0.588431	-0.0254676	0.756643	-0.0173738	0.458956	-0.0108244	0.79812	-0.0353837	0.13846	-0.0159233	0.589254
TCEB1	Transcription elongation factor B polypeptide 1	Q15369;Q15369-2	0.045832	0.57373	0.0587731	0.420139	-0.0161891	0.731874	0.0852121	0.246015	0.0170873	0.493403	0.000979315	0.983784	-0.0593878	0.0186016	-0.00884055	0.785381
TCEB2	Transcription elongation factor B polypeptide 2	Q15370;Q15370-2	0.0115168	0.861992	0.0435575	0.477849	-0.0107915	0.7894	0.0516723	0.400815	0.00675768	0.765692	0.0020766	0.962431	-0.0247909	0.245996	-0.00646451	0.823688
TOMM20	Mitochondrial import receptor subunit TOM20 homolog	Q15388	0.0402477	0.835721	0.0676855	0.700424	0.0550228	0.635588	0.0745199	0.671964	0.0303411	0.690236	0.0309637	0.827795	0.0472365	0.501669	0.079104	0.364445
DHCR24	Delta(24)-sterol reductase	Q15392-2;Q15392	0.0282307	0.795709	0.0488467	0.623706	0.0350787	0.592218	0.0524006	0.598821	0.00659824	0.871286	-0.040265	0.657614	0.0151652	0.683178	-0.0255451	0.636408
SF3B3	Splicing factor 3B subunit 3	Q15393;Q15393-3;Q15393-2	0.00845728	0.856002	0.0265692	0.638427	-0.0328238	0.157281	0.0151204	0.788818	0.0271512	0.0975737	0.0313622	0.231711	0.0150247	0.349465	0.0384614	0.0386803
RPS6KA1	Ribosomal protein S6 kinase alpha-1	Q15418-3;Q15418-4;Q15418;Q15418-2;Q15349;Q15349-3;Q15349-2	-0.0114359	0.955009	-0.00646194	0.974568	-0.0313745	0.848966	-0.0049553	0.980496	-0.0639285	0.561996	-0.0356052	0.836613	-0.0574942	0.52488	-0.0145983	0.915367
SF3A2	Splicing factor 3A subunit 2	Q15428	0.00813151	0.924273	-0.0154537	0.840239	0.0202428	0.664105	0.0406857	0.596553	-4.41246e-05	0.998788	-0.0165121	0.781633	-0.00363293	0.892992	-0.0132739	0.723444
PPP1R7	Protein phosphatase 1 regulatory subunit 7	Q15435;Q15435-3;Q15435-2;Q15435-5;Q15435-4	0.0111478	0.780599	0.0221187	0.603956	-0.0260202	0.172016	0.00803231	0.850215	-0.00880559	0.469832	0.0021939	0.918006	-0.00680311	0.575719	-0.00485758	0.74596
SEC23A	Protein transport protein Sec23A	Q15436;Q15436-2	0.0581261	0.622159	0.0436932	0.677302	-0.0333706	0.633238	0.00217429	0.983447	0.0618066	0.165968	0.0260231	0.760431	0.017942	0.66588	-0.00137396	0.981124
SEC23B	Protein transport protein Sec23B	Q15437	0.00942156	0.885865	0.0477324	0.41386	0.0032228	0.924919	0.00945653	0.870516	0.0200593	0.374518	0.00168478	0.969568	-0.0120625	0.570086	0.0128514	0.64873
SF3A1	Splicing factor 3A subunit 1	Q15459;Q15459-2	0.117575	0.309225	0.101048	0.333637	0.131092	0.0816288	0.0839187	0.420586	-0.110756	0.0072897	-0.00392269	0.950641	0.0207456	0.504971	0.0182029	0.651592
MED22	Mediator of RNA polymerase II transcription subunit 22	Q15528-2;Q15528	0.0255266	0.816567	-0.0147376	0.893423	0.043957	0.613794	0.0700459	0.525993	-0.0165625	0.833247	-0.0208809	0.839125	0.000725453	0.991531	-0.0219082	0.834336
TRAM1	Translocating chain-associated membrane protein 1	Q15629-2;Q15629	0.0326565	0.744928	0.031008	0.757363	-0.032742	0.688489	0.0362345	0.718185	-0.024745	0.651889	-0.0336888	0.695188	0.000316835	0.994612	-0.0329345	0.662416
TSN	Translin	Q15631;Q15631-2	0.0136172	0.876544	0.0308414	0.69208	-0.0012874	0.974695	0.00401845	0.958779	-0.0105843	0.693471	0.0197478	0.669873	-0.018589	0.472199	-0.0329757	0.363212
SF1	Splicing factor 1	Q15637-4;Q15637-6;Q15637-7;Q15637-3;Q15637-2;Q15637;Q15637-5	0.0487024	0.591833	0.0511644	0.537159	0.0484389	0.293239	0.075501	0.364762	0.00502429	0.852469	0.00996917	0.838258	-0.0144615	0.586094	0.0113972	0.737647
TRIP11	Thyroid receptor-interacting protein 11	Q15643-2;Q15643	0.112719	0.617365	0.0862681	0.701884	0.093812	0.590677	0.0239651	0.915194	-0.0203293	0.821727	-0.0850698	0.668444	-0.131799	0.104558	-0.142348	0.393032
TRIP13	Pachytene checkpoint protein 2 homolog	Q15645	-0.0121923	0.844463	-0.0494215	0.388843	-0.0323098	0.367314	-0.0456626	0.425395	0.00212773	0.929044	0.0143489	0.75052	-0.0246062	0.264694	-0.0272859	0.391056
MED1	Mediator of RNA polymerase II transcription subunit 1	Q15648;Q15648-3	0.0138609	0.870792	0.0434299	0.611196	-0.112201	0.127282	0.0464322	0.586926	-0.00817249	0.894334	0.0282361	0.726462	0.0325654	0.546389	0.00845622	0.913536
NFKBIB	NF-kappa-B inhibitor beta	Q15653-2;Q15653	0.00327764	0.979322	0.0308421	0.807431	0.00334436	0.973755	0.0207426	0.869744	-0.034768	0.656283	0.00680537	0.952332	-0.00141979	0.982928	0.0329045	0.718674
MAPRE1	Microtubule-associated protein RP/EB family member 1	Q15691	0.00725136	0.878123	0.0294021	0.496932	0.0198559	0.355558	0.0221057	0.608761	-0.00102428	0.942892	0.0203307	0.417589	0.0084399	0.549473	0.0125921	0.483623
ELAVL1	ELAV-like protein 1	Q15717;Q15717-2;Q12926-2;Q12926;P26378-4;P26378-2;P26378-5;P26378-1;P26378-3	0.0124964	0.938471	-0.0550764	0.697122	0.0782428	0.331529	0.0331966	0.814338	0.0216268	0.679029	0.0131378	0.892864	0.0277138	0.581246	0.0365448	0.565649
NSDHL	Sterol-4-alpha-carboxylate 3-dehydrogenase, decarboxylating	Q15738	-0.0501888	0.570942	-0.00739155	0.92951	0.0505322	0.324019	0.0109225	0.896008	-0.0487022	0.137932	-0.0191253	0.757488	0.00264998	0.925605	-0.0370982	0.367734
MYLK	Myosin light chain kinase, smooth muscle;Myosin light chain kinase, smooth muscle, deglutamylated form	Q15746-9;Q15746-11;Q15746-7;Q15746-4;Q15746-5;Q15746-2;Q15746-3;Q15746-6;Q15746	-0.018252	0.76603	-0.0128951	0.81454	-0.0155669	0.625671	0.0108762	0.843138	-0.0305989	0.155296	-0.00688325	0.862727	-0.0360527	0.0688002	-0.0235037	0.384106
TAB1	TGF-beta-activated kinase 1 and MAP3K7-binding protein 1	Q15750-2;Q15750	0.104498	0.458879	0.0129742	0.924624	0.0194828	0.859101	0.144635	0.297169	0.0130407	0.838549	-0.0597549	0.60085	-0.0960525	0.102161	-0.0062258	0.941129
HERC1	Probable E3 ubiquitin-protein ligase HERC1	Q15751	0.121632	0.20609	0.0677083	0.476337	0.0587509	0.431357	0.117921	0.219802	-0.0191443	0.829251	-0.0433407	0.665232	-0.00534033	0.944088	0.00642254	0.952633
SLC1A5	Neutral amino acid transporter B(0)	Q15758;Q15758-3;Q15758-2	-0.00998475	0.911989	0.0149012	0.859149	-0.0292353	0.456975	-0.0109835	0.895916	0.00608356	0.826823	0.00805718	0.87333	0.0170259	0.539485	0.0277731	0.41902
CHI3L2	Chitinase-3-like protein 2	Q15782-5;Q15782-6;Q15782	-0.0151267	0.911413	0.0413116	0.761443	-0.00542569	0.959813	-0.0173608	0.8984	-0.0840472	0.180717	-0.0789551	0.488047	-0.0697926	0.165718	-0.0236007	0.750462
TOMM34	Mitochondrial import receptor subunit TOM34	Q15785	0.0215394	0.719561	0.0353635	0.502861	0.0215688	0.485691	0.00439843	0.933272	-0.0125812	0.51521	-0.00242334	0.946976	-0.0331162	0.0740371	-0.00614876	0.80014
TBCE	Tubulin-specific chaperone E	Q15813;Q15813-2	0.0335198	0.78728	0.0418281	0.713057	-0.00587878	0.939027	-0.0740995	0.516031	0.0594811	0.212878	0.0447286	0.605699	-0.0293834	0.510107	-0.000716507	0.990808
UBE2V2	Ubiquitin-conjugating enzyme E2 variant 2	Q15819	0.046339	0.713826	0.0759653	0.504428	0.0128337	0.863298	0.0570565	0.61537	-0.0113454	0.773353	-0.00428774	0.954615	-0.0395378	0.285286	-0.0174149	0.73135
STXBP2	Syntaxin-binding protein 2	Q15833-2;Q15833;Q15833-3	0.0151945	0.900828	0.0122262	0.920124	0.0288013	0.763157	0.0379116	0.756063	0.0430709	0.514701	0.0318809	0.775375	0.0236417	0.692893	0.0437085	0.585032
VAMP3	Vesicle-associated membrane protein 3	Q15836;P23763-2;P23763-3;P23763	0.0690718	0.550947	0.0857288	0.460127	0.079592	0.38061	0.160215	0.173512	0.0912174	0.232315	0.000142896	0.99896	0.0565337	0.424858	0.0667514	0.464704
ATP6AP1	V-type proton ATPase subunit S1	Q15904	0.00282659	0.987423	0.0321006	0.857966	0.142773	0.303312	0.143936	0.425302	0.14531	0.345633	-0.0137455	0.941514	0.173999	0.236261	0.107406	0.560236
RAB11B	Ras-related protein Rab-11B	Q15907	0.106893	0.27294	0.207956	0.0391262	-0.0406227	0.607417	0.134525	0.170787	-0.0306714	0.382806	-0.0886474	0.280004	-0.00753125	0.805301	-0.0766572	0.134512
ZFHX3	Zinc finger homeobox protein 3	Q15911-2;Q15911	-0.00160922	0.993707	-0.046309	0.806109	-0.14333	0.136167	-0.0641235	0.734106	0.229515	0.126043	0.197425	0.325305	0.229556	0.121824	0.228013	0.154509
Sep-07	Septin-7	Q16181-2;Q16181	0.00237232	0.965082	0.0334912	0.578755	-0.0262177	0.303737	-0.00928003	0.877364	0.00111986	0.945483	0.0125308	0.650445	-0.0094895	0.563671	-0.0155181	0.443905
ADRM1	Proteasomal ubiquitin receptor ADRM1	Q16186	0.0111434	0.859207	0.0446755	0.422845	0.016624	0.60931	0.0231383	0.676528	-7.28665e-05	0.996904	-0.0475373	0.264094	-0.025025	0.173177	-0.0147932	0.547975
CCDC6	Coiled-coil domain-containing protein 6	Q16204	0.0229658	0.900224	0.0473219	0.796249	0.0275317	0.850713	-0.0449648	0.806177	0.091285	0.368659	-0.0202913	0.899116	-0.0607965	0.524374	0.0368277	0.774381
UAP1	UDP-N-acetylhexosamine pyrophosphorylase;UDP-N-acetylgalactosamine pyrophosphorylase;UDP-N-acetylglucosamine pyrophosphorylase	Q16222-2;Q16222-3;Q16222;Q3KQV9	-0.00412666	0.970594	0.0377168	0.709832	-0.0229474	0.712128	0.0340131	0.737145	-0.0137356	0.724737	-0.0087437	0.90895	-0.0297693	0.407271	-0.145511	0.0459576
PDCD2	Programmed cell death protein 2	Q16342-3;Q16342	0.00289507	0.985925	-0.0839852	0.609818	0.0125605	0.92395	0.0101748	0.950565	-0.0686979	0.523966	0.0229471	0.878544	-0.0171378	0.844891	0.0281815	0.816942
PRR4	Proline-rich protein 4	Q16378	0.0318965	0.893147	0.0571918	0.809753	0.110104	0.554219	0.0415652	0.861066	-0.0194066	0.883333	-0.0141637	0.946231	0.0353284	0.756722	0.030557	0.845578
PSMD5	26S proteasome non-ATPase regulatory subunit 5	Q16401-2;Q16401	-0.000765138	0.987974	0.00476141	0.925908	-0.0519738	0.0299924	-0.00223225	0.965223	0.00022315	0.988321	-0.0159237	0.578953	-0.0183513	0.235758	-0.00324606	0.865577
PKN1	Serine/threonine-protein kinase N1	Q16512-3;Q16512;Q16512-2	0.0515082	0.647068	0.0806556	0.474854	0.000977784	0.991359	0.0879373	0.43638	-0.0159052	0.784694	0.0480022	0.620494	-0.00178162	0.971709	-0.0607462	0.484323
DDB1	DNA damage-binding protein 1	Q16531;Q16531-2	0.012648	0.879603	0.0325348	0.669015	-0.0423916	0.272479	0.0295404	0.697803	0.0587074	0.0253511	0.0534174	0.19595	0.00124333	0.960111	-0.0114651	0.729793
PPP2R5E	Serine/threonine-protein phosphatase 2A 56 kDa regulatory subunit epsilon isoform	Q16537-3;Q16537-2;Q16537	0.0121066	0.916422	0.0419597	0.716423	0.0126251	0.88697	0.04416	0.702288	0.0214917	0.684356	0.0291666	0.765561	0.0036351	0.938642	0.00152337	0.982165
MAPK14	Mitogen-activated protein kinase 14	Q16539-2;Q16539;Q16539-5;Q16539-3;Q16539-4	0.00841343	0.937126	0.0322838	0.728742	-0.038734	0.448137	0.010417	0.910799	0.00690434	0.845431	0.033386	0.583412	0.0129614	0.699183	0.0117186	0.790866
MRPL23	39S ribosomal protein L23, mitochondrial	Q16540	0.0650182	0.737845	0.0647103	0.739038	0.00506701	0.974058	0.0946343	0.6266	0.0473397	0.589852	0.0289333	0.859363	-0.0164194	0.837222	0.0272081	0.803694
CDC37	Hsp90 co-chaperone Cdc37;Hsp90 co-chaperone Cdc37, N-terminally processed	Q16543	-0.0183851	0.74128	-0.00133171	0.978143	-0.0113663	0.636249	-0.000441364	0.992755	-0.0246146	0.151917	-0.0115199	0.714547	-0.0161114	0.318756	-0.00509396	0.809079
DPYSL2	Dihydropyrimidinase-related protein 2	Q16555-2;Q16555	0.00786447	0.87038	0.0334658	0.558423	-0.00791229	0.733858	0.0278254	0.62618	0.027108	0.102403	0.00305098	0.913491	0.0227854	0.166301	0.00966696	0.613867
SYPL1	Synaptophysin-like protein 1	Q16563-2;Q16563	-0.0159107	0.82083	0.03361	0.590198	0.0234238	0.505414	0.0459738	0.462532	0.0656852	0.0132449	0.0573927	0.186198	0.0508062	0.0442282	0.0646743	0.0388347
CAMK4	Calcium/calmodulin-dependent protein kinase type IV	Q16566	-0.0333261	0.80767	0.0192475	0.885771	-0.132555	0.177827	0.0526462	0.694783	-0.026872	0.606607	0.0155426	0.868419	-0.070306	0.137624	-0.113104	0.182334
RBBP7	Histone-binding protein RBBP7	Q16576	-0.00224493	0.98505	-0.027789	0.802436	-0.017908	0.804805	0.0274312	0.804924	0.0174152	0.686037	-0.0347867	0.716817	-0.0527528	0.196026	-0.0345418	0.556702
BAK1	Bcl-2 homologous antagonist/killer	Q16611;Q16611-2	-0.00691913	0.93773	0.00776303	0.930155	0.0456198	0.516947	0.0329749	0.710051	0.0211645	0.776065	-0.0415448	0.63598	0.0655377	0.326497	0.074936	0.389394
SRSF7	Serine/arginine-rich splicing factor 7	Q16629-3;Q16629-2;Q16629-4;Q16629	0.0144525	0.848204	-0.0140805	0.849786	0.0155444	0.655366	-0.0130071	0.861108	0.00309136	0.890146	-0.00541434	0.895281	-0.00913855	0.683525	0.00262201	0.925601
CPSF6	Cleavage and polyadenylation specificity factor subunit 6	Q16630-3;Q16630;Q16630-2	0.0199457	0.646329	0.0283776	0.470804	0.00973213	0.63139	0.040397	0.307318	0.00826617	0.54482	0.00622556	0.804187	-0.00340291	0.79726	0.0127017	0.45993
DBN1	Drebrin	Q16643;Q16643-3;Q16643-2	-0.0218976	0.859453	0.0331672	0.777491	-0.0194733	0.709695	0.0288022	0.806108	-0.00803154	0.828742	0.0171405	0.792055	-0.0267162	0.474015	0.0123694	0.789686
IFI16	Gamma-interferon-inducible protein 16	Q16666-3;Q16666-2;Q16666;Q16666-6;Q6K0P9-6;Q6K0P9-5;Q6K0P9-4;Q6K0P9-3;Q6K0P9-2;Q6K0P9	-0.0273385	0.808584	0.0278794	0.775891	-0.0251798	0.622435	0.0207046	0.832499	-0.0769338	0.0364497	-0.0308113	0.637377	-0.0260549	0.40655	-0.0274211	0.522258
DECR1	2,4-dienoyl-CoA reductase, mitochondrial	Q16698-2;Q16698	0.0155233	0.751119	0.0153322	0.722783	0.00680721	0.76646	0.000906056	0.983252	-0.00149013	0.923264	0.00351363	0.902493	-0.00205164	0.889608	0.00441717	0.820609
MAN2A1	Alpha-mannosidase 2	Q16706	0.052822	0.437654	0.0358707	0.596866	0.0190912	0.7237	0.0576924	0.397172	-0.00163051	0.974171	-0.0711865	0.266575	-0.0420945	0.352481	0.0123714	0.846227
UBE2S	Ubiquitin-conjugating enzyme E2 S	Q16763	0.0209089	0.868843	-0.0334938	0.763731	0.0241696	0.714164	-0.0069099	0.950508	-0.0434757	0.249028	-0.0784258	0.373683	-0.0574218	0.104174	-0.0144144	0.755357
GUK1	Guanylate kinase	Q16774-3;Q16774-2;Q16774	0.0517038	0.737483	0.105079	0.487817	0.0443318	0.704019	0.0595653	0.693093	0.0368342	0.568512	0.0435209	0.711493	0.0667688	0.260707	0.0298618	0.706147
HAGH	Hydroxyacylglutathione hydrolase, mitochondrial	Q16775-2;Q16775	0.0387416	0.784187	0.00822176	0.947277	0.0195862	0.790842	-0.0949931	0.447654	-0.0141181	0.76897	-0.037257	0.719714	-0.0498059	0.264378	-0.0340937	0.591564
NDUFA9	NADH dehydrogenase [ubiquinone] 1 alpha subcomplex subunit 9, mitochondrial	Q16795	-0.0488365	0.492687	0.00198683	0.976126	0.0024023	0.951749	0.00664625	0.920268	-0.0095231	0.734052	0.0118075	0.821659	-0.0132321	0.602013	-0.00847337	0.810025
PCK2	Phosphoenolpyruvate carboxykinase [GTP], mitochondrial	Q16822;Q16822-3;Q16822-2	0.0157649	0.880358	0.0419182	0.648265	-0.0597075	0.276756	-0.0176986	0.846991	0.0550497	0.23023	0.053918	0.509259	0.0353284	0.404867	-0.00974806	0.872634
HADH	Hydroxyacyl-coenzyme A dehydrogenase, mitochondrial	Q16836;Q16836-3;Q16836-2	0.0252931	0.787193	0.0580565	0.507925	0.00316936	0.942608	0.0415899	0.634521	-0.0201318	0.448796	-0.0258295	0.618066	-0.0201365	0.44537	-0.0319184	0.372644
ATP6V1F	V-type proton ATPase subunit F	Q16864;Q16864-2	0.00809637	0.929587	-0.0290972	0.751051	0.00753144	0.918366	0.0672444	0.465525	0.0335109	0.665794	0.0438911	0.645068	0.0300397	0.668157	0.0710883	0.440214
TXNRD1	Thioredoxin reductase 1, cytoplasmic	Q16881-5;Q16881-2;Q16881-4;Q16881-3;Q16881-6;Q16881;Q16881-7	-0.0611665	0.476053	0.0087757	0.904842	-0.00259243	0.938958	-0.0103331	0.888064	-0.101817	0.00053143	-0.005463	0.896009	-0.0133542	0.555624	0.0118518	0.672914
IMMT	MICOS complex subunit MIC60	Q16891-2;Q16891-4;Q16891;Q16891-3	-0.0123958	0.789118	0.0111161	0.822178	-0.00150288	0.941801	0.012562	0.799544	-0.0144785	0.328947	0.0180877	0.472335	0.0233808	0.120722	0.0248884	0.159679
NA	NA	NA	-0.0322795	0.73187	-0.0514886	0.585423	-0.136648	0.0955363	-0.0936315	0.32473	-0.0056837	0.933938	-0.0263203	0.756504	0.000902615	0.988061	0.0130046	0.880196
HNRNPUL2	Heterogeneous nuclear ribonucleoprotein U-like protein 2	Q1KMD3	0.0252407	0.803051	0.00611403	0.950627	0.0742671	0.316478	0.011933	0.903819	0.0433169	0.368446	0.0291861	0.742608	0.0702645	0.115326	0.0598377	0.290777
INF2	Inverted formin-2	Q27J81;Q27J81-2;Q27J81-3	0.0355902	0.679195	0.101659	0.243527	0.0275234	0.687162	0.0484241	0.574239	-0.024681	0.748606	-0.0270308	0.759982	0.0242152	0.712557	-0.00367253	0.96934
PDS5A	Sister chromatid cohesion protein PDS5 homolog A	Q29RF7;Q29RF7-3	0.0205245	0.735556	0.0188989	0.72217	-0.0455832	0.141297	-0.0259303	0.626068	0.0286315	0.197618	0.014335	0.732942	-0.0172977	0.404487	2.17246e-05	0.999385
KIAA1033	WASH complex subunit 7	Q2M389;Q2M389-2	0.0095826	0.942493	-0.0124244	0.921342	-0.0397201	0.655135	-0.0100152	0.936556	-0.0263775	0.655169	0.00376302	0.973256	-0.093292	0.0758415	-0.0542401	0.514302
TSR1	Pre-rRNA-processing protein TSR1 homolog	Q2NL82	-0.0301455	0.761234	0.0311857	0.739402	-0.0329074	0.587233	0.0208279	0.824073	0.0591922	0.203042	0.0774016	0.321668	0.0149276	0.725716	0.0682747	0.211945
QRICH1	Glutamine-rich protein 1	Q2TAL8	-0.0278775	0.770512	0.0531447	0.579053	-0.0165199	0.829132	0.073217	0.446025	-0.0369026	0.454025	-0.000282269	0.997309	-0.000481309	0.990715	0.0165404	0.776846
SMU1	WD40 repeat-containing protein SMU1;WD40 repeat-containing protein SMU1, N-terminally processed	Q2TAY7;Q2TAY7-2	-0.0105963	0.875165	0.0219673	0.716349	-0.0462049	0.205911	0.0621065	0.309004	-0.016155	0.477998	0.000260232	0.995108	0.00468008	0.822893	-0.00699301	0.805893
LRRFIP1	Leucine-rich repeat flightless-interacting protein 1	Q32MZ4-3;Q32MZ4-2;Q32MZ4;Q32MZ4-4	-0.0443684	0.756978	0.0426515	0.766084	-0.0918897	0.426892	0.0458846	0.748965	0.0471027	0.643364	0.0186007	0.893049	-0.0500515	0.59539	0.0272928	0.83338
LEPRE1	Prolyl 3-hydroxylase 1	Q32P28-4;Q32P28;Q32P28-3;Q32P28-2	-0.00681962	0.950328	0.0240287	0.826347	0.0668083	0.443308	0.0662842	0.54641	-0.129084	0.0312785	-0.0424716	0.646416	0.0343178	0.420968	0.0452935	0.419744
TRMT5	tRNA (guanine(37)-N1)-methyltransferase	Q32P41	0.01163	0.885851	0.0242612	0.76475	0.0246578	0.69216	0.0647237	0.427365	-0.0137008	0.722961	0.0106368	0.881132	0.0050213	0.880463	0.0202187	0.661996
HSDL1	Inactive hydroxysteroid dehydrogenase-like protein 1	Q3SXM5;Q3SXM5-2	0.0354926	0.562112	0.0369653	0.524344	0.019041	0.650092	0.0644537	0.271114	0.0144571	0.559323	0.00392993	0.93619	-0.00120953	0.956586	0.00736441	0.811705
GNPTAB	N-acetylglucosamine-1-phosphotransferase subunits alpha/beta;N-acetylglucosamine-1-phosphotransferase subunit alpha;N-acetylglucosamine-1-phosphotransferase subunit beta	Q3T906;Q3T906-2	-0.0974188	0.587427	-0.0863149	0.63048	-0.0927567	0.501449	0.156377	0.386131	0.10975	0.159482	0.0805222	0.546551	0.13011	0.0861167	0.0096544	0.925373
VMA21	Vacuolar ATPase assembly integral membrane protein VMA21	Q3ZAQ7;Q3ZAQ7-2	-0.0146234	0.922435	0.0774071	0.607258	-0.0140595	0.900533	0.112888	0.454932	0.0617478	0.381656	0.0626328	0.614023	0.0804143	0.221523	0.116565	0.141338
TIMM50	Mitochondrial import inner membrane translocase subunit TIM50	Q3ZCQ8-2;Q3ZCQ8;Q3ZCQ8-3	-0.00700355	0.91203	0.000868337	0.987905	-0.0183534	0.508238	-0.000642708	0.991047	0.00117996	0.948735	0.00185248	0.956318	-0.0171535	0.352955	-0.000337723	0.988605
PARP14	Poly [ADP-ribose] polymerase 14	Q460N5-4;Q460N5-1;Q460N5;Q460N5-3;Q460N5-5	0.00306829	0.968141	0.0253348	0.741851	-0.00670543	0.91367	0.0585612	0.448683	-0.149527	0.00539663	-0.143626	0.0223187	0.0043223	0.900339	-0.0306736	0.579631
VPS26B	Vacuolar protein sorting-associated protein 26B	Q4G0F5	0.027565	0.723211	0.0355272	0.623201	-0.0207982	0.678116	-0.00945328	0.895738	-0.0274249	0.375852	0.000643771	0.991284	-0.0157061	0.559513	-0.0437874	0.289131
LARP7	La-related protein 7	Q4G0J3;Q4G0J3-3	-0.00130014	0.995063	0.0222929	0.915524	0.0389758	0.815139	0.0349785	0.867838	0.0629106	0.673261	0.0222282	0.91321	0.0678583	0.621544	0.00611169	0.975538
NADK2	NAD kinase 2, mitochondrial	Q4G0N4-3;Q4G0N4-2;Q4G0N4	-0.021055	0.845966	0.00637129	0.953105	-0.00825461	0.924804	0.0340465	0.753573	0.0384268	0.633734	-0.00794811	0.938571	-0.00164806	0.982082	0.0372265	0.711378
ACSF3	Acyl-CoA synthetase family member 3, mitochondrial	Q4G176	-0.0345771	0.870608	-0.077796	0.726193	-0.157356	0.0888893	-0.138002	0.535611	0.117311	0.175151	0.0961017	0.458525	-0.0185446	0.827023	-0.125613	0.404508
ANO6	Anoctamin-6	Q4KMQ2-3;Q4KMQ2;Q4KMQ2-4;Q4KMQ2-2	0.00513175	0.965989	0.0282458	0.814552	-0.0490594	0.619971	0.00949412	0.937126	-0.0687959	0.474395	0.0355955	0.758972	0.0775645	0.318856	0.0148076	0.893176
GRIPAP1	GRIP1-associated protein 1	Q4V328;Q4V328-4;Q4V328-2	-0.0329866	0.830625	0.0141399	0.926915	-0.152553	0.233329	-0.0164638	0.914949	-0.0380642	0.671762	-0.018457	0.894652	-0.0189421	0.802963	-0.0664865	0.613837
FAM98B	Protein FAM98B	Q52LJ0;Q52LJ0-1	-0.00180037	0.982433	0.0157309	0.825803	-0.0408595	0.315276	0.0061857	0.931005	-0.00344567	0.893701	-0.00932915	0.85278	-0.0286009	0.248299	-0.0295677	0.393437
PDCD4	Programmed cell death protein 4	Q53EL6-2;Q53EL6	0.0319823	0.854001	0.0363231	0.811845	-0.0641644	0.481426	-0.0301314	0.843432	0.0549238	0.370179	-0.00092221	0.994167	-0.0648551	0.274947	-0.0689694	0.459452
AGPAT9	Glycerol-3-phosphate acyltransferase 3	Q53EU6	0.0576272	0.564358	0.0489542	0.624049	0.061301	0.436127	0.0638804	0.523209	-4.92483e-05	0.999566	0.0292381	0.775552	0.0720549	0.360692	0.185373	0.0442685
HSD17B12	Very-long-chain 3-oxoacyl-CoA reductase	Q53GQ0;Q53GQ0-2	-0.0731394	0.483325	-0.0618477	0.547368	0.0461818	0.473849	-0.0208693	0.838559	-0.0833093	0.057711	-0.103812	0.302249	-0.049654	0.168171	-0.0777867	0.173004
USP39	U4/U6.U5 tri-snRNP-associated protein 2	Q53GS9;Q53GS9-3;Q53GS9-2	0.0123376	0.828148	0.0287366	0.563776	0.00261447	0.926121	0.0427079	0.392974	0.00301174	0.865797	-0.00202672	0.952658	-0.00265234	0.875692	0.00811977	0.716424
AGK	Acylglycerol kinase, mitochondrial	Q53H12	0.0202756	0.937048	-0.0633902	0.802115	0.04698	0.804814	0.044367	0.860715	-0.101553	0.415716	-0.0333173	0.882465	-0.0902821	0.355488	0.0481649	0.702909
PYCRL	Pyrroline-5-carboxylate reductase 3	Q53H96-2;Q53H96	-0.00313957	0.977277	-0.0418906	0.694667	-0.0517864	0.501344	-0.151658	0.163366	-0.0710751	0.115493	-0.0848516	0.390389	-0.0738486	0.0534815	-0.151721	0.0567023
TSSC1	Protein TSSC1	Q53HC9	0.0324756	0.837268	0.0150042	0.920536	-0.107627	0.348954	-0.0778786	0.605602	0.00748628	0.90689	-0.0418494	0.761581	-0.0511333	0.376121	-0.00459537	0.955042
ARHGAP15	Rho GTPase-activating protein 15	Q53QZ3	-0.000437323	0.997887	0.0442069	0.78908	-0.0213723	0.873177	0.0716855	0.664839	-0.00695505	0.939356	0.0381145	0.798834	-0.0637319	0.43013	-0.00291667	0.980409
MPV17L2	Mpv17-like protein 2	Q567V2-2;Q567V2	-0.0258889	0.821641	-0.000725413	0.994957	-0.0158604	0.865818	0.0878996	0.446616	-0.0110076	0.916847	0.00162557	0.989154	-0.0194467	0.831915	0.0465768	0.706155
OCIAD2	OCIA domain-containing protein 2	Q56VL3	0.00634828	0.94698	0.0147336	0.876401	0.00500026	0.944097	0.0377964	0.690324	0.0474604	0.263371	-0.0153599	0.857907	0.0665674	0.0929599	0.0273958	0.600198
TMEM97	Transmembrane protein 97	Q5BJF2	-0.0967538	0.585127	-0.101496	0.566994	-0.0304812	0.808858	0.0620753	0.725659	-0.0948761	0.252137	-0.00170336	0.990617	0.0804499	0.225215	-0.038896	0.693825
YIF1B	Protein YIF1B	Q5BJH7-3;Q5BJH7;Q5BJH7-6;Q5BJH7-2;Q5BJH7-4;Q5BJH7-5	0.0109245	0.910947	0.00881636	0.922153	-0.00457314	0.939044	0.0337882	0.708413	0.0181713	0.643817	0.0142145	0.852057	0.015425	0.66658	0.0482911	0.300284
PPP6R3	Serine/threonine-protein phosphatase 6 regulatory subunit 3	Q5H9R7-4;Q5H9R7-6;Q5H9R7-2;Q5H9R7;Q5H9R7-5;Q5H9R7-3	0.0974501	0.350953	0.0572759	0.563686	-0.0149537	0.848911	0.103448	0.300871	-0.0541599	0.259899	0.0693239	0.351604	-9.76733e-05	0.998016	-0.11572	0.146817
EMC4	ER membrane protein complex subunit 4	Q5J8M3;Q5J8M3-3;Q5J8M3-2	-0.0117785	0.958903	0.0392002	0.863871	0.000719657	0.996693	0.0471423	0.836669	0.0380021	0.766589	0.0838609	0.683794	0.0400145	0.729694	0.111088	0.42621
PITRM1	Presequence protease, mitochondrial	Q5JRX3-2;Q5JRX3;Q5JRX3-3	0.0188959	0.870151	0.0298734	0.76758	-0.0230028	0.691804	0.0137995	0.891331	0.0418507	0.325957	0.0336133	0.664768	0.0793413	0.0566697	0.00379161	0.94469
PSMG4	Proteasome assembly chaperone 4	Q5JS54-3;Q5JS54;Q5JS54-2	0.0318144	0.833712	0.0290066	0.848189	-0.0235788	0.84785	0.0492778	0.745204	-0.0093873	0.905033	0.0079414	0.952819	-0.0606816	0.37907	0.0131497	0.892674
WDR44	WD repeat-containing protein 44	Q5JSH3-4;Q5JSH3-2;Q5JSH3;Q5JSH3-3	0.0477263	0.61206	0.0393124	0.675873	0.010345	0.89057	0.0593851	0.528647	0.025665	0.680001	-0.0678649	0.423255	-0.0186242	0.739518	-0.0275051	0.752557
RRP12	RRP12-like protein	Q5JTH9-2;Q5JTH9-3;Q5JTH9	-0.0189356	0.885208	-0.0304513	0.81647	-0.173521	0.130922	-0.0722391	0.582929	0.0894847	0.388607	0.087068	0.520934	0.0869041	0.368555	0.0524656	0.686279
TOR1AIP1	Torsin-1A-interacting protein 1	Q5JTV8-3;Q5JTV8;Q5JTV8-2	-0.00926277	0.847398	0.026233	0.535205	-0.035199	0.106686	-0.0135853	0.747383	0.0134525	0.379886	0.00408276	0.886491	0.00170662	0.907874	0.00806079	0.676993
AARS2	Alanine--tRNA ligase, mitochondrial	Q5JTZ9	0.0188011	0.815486	0.0554203	0.434074	0.00474617	0.903991	0.0221204	0.753557	0.00454696	0.860461	0.0214977	0.639441	-0.0352182	0.160198	-0.00521847	0.875096
PCID2	PCI domain-containing protein 2	Q5JVF3-3;Q5JVF3;Q5JVF3-4;Q5JVF3-2	-0.00492768	0.956091	-0.0150677	0.866337	-0.0220806	0.746039	-0.0122511	0.891138	-0.0162503	0.675985	0.0171068	0.812931	-0.0371677	0.277163	0.014082	0.762429
GNAS	Guanine nucleotide-binding protein G(s) subunit alpha isoforms XLas;Guanine nucleotide-binding protein G(s) subunit alpha isoforms short	Q5JWF2;P63092;P63092-4;Q5JWF2-2;P63092-3;P63092-2;P38405;Q5JWF2-3	0.0191546	0.891187	0.0446482	0.723098	0.00523287	0.936105	0.0147287	0.90684	-0.0388661	0.3193	-0.0267085	0.71794	-0.0490726	0.197215	-0.056895	0.291426
SAMD9	Sterile alpha motif domain-containing protein 9	Q5K651	0.0446638	0.783363	0.0291979	0.857295	-0.0733617	0.584283	-0.021521	0.894541	-0.0291123	0.7907	-0.0671198	0.629364	-0.0148987	0.874465	-0.00150762	0.991361
SMEK2	Serine/threonine-protein phosphatase 4 regulatory subunit 3B	Q5MIZ7-3;Q5MIZ7-2;Q5MIZ7;Q5MIZ7-5	0.0229359	0.738915	0.0404331	0.557819	0.046024	0.399089	0.0459451	0.505877	0.0135821	0.789786	-0.00743364	0.910968	-0.00995606	0.827403	-0.0480652	0.50098
EXOSC6	Exosome complex component MTR3	Q5RKV6	0.0208619	0.779023	0.0180273	0.795146	0.0416493	0.384117	0.0137066	0.843463	-0.00656074	0.814767	0.0204424	0.692199	0.00398017	0.874249	0.0111308	0.744296
NUP188	Nucleoporin NUP188 homolog	Q5SRE5-2;Q5SRE5	-0.0954205	0.368162	0.0237765	0.821142	-0.0163311	0.844975	0.0360049	0.73227	-0.0312409	0.533174	-0.0552704	0.535573	-0.023168	0.585969	-0.0267268	0.686962
HP1BP3	Heterochromatin protein 1-binding protein 3	Q5SSJ5;Q5SSJ5-2;Q5SSJ5-3	0.0069635	0.980241	0.00232462	0.993403	-0.0321392	0.886073	-0.134178	0.63403	0.0508351	0.75391	0.0728738	0.779083	-0.00127251	0.993136	-0.00891893	0.968166
CEP170	Centrosomal protein of 170 kDa	Q5SW79;Q5SW79-2;Q5SW79-3;Q96L14	-0.121962	0.619635	-0.0900546	0.681614	-0.286283	0.0255867	-0.10993	0.616817	0.0843357	0.411417	-0.0156455	0.945272	-0.0402517	0.684574	-0.106133	0.563791
CHCHD2;CHCHD2P9	Coiled-coil-helix-coiled-coil-helix domain-containing protein 2;Putative coiled-coil-helix-coiled-coil-helix domain-containing protein CHCHD2P9, mitochondrial	Q9Y6H1;Q5T1J5	0.0277786	0.728688	0.0596311	0.41987	-0.00116173	0.981265	0.0391282	0.595142	0.00806299	0.784183	0.0257023	0.63457	-0.0294207	0.280042	0.0166573	0.645137
FKBP15	FK506-binding protein 15	Q5T1M5;Q5T1M5-2;Q5T1M5-3	0.0103993	0.916189	0.0317159	0.748491	-0.00941693	0.905082	-0.00316546	0.974443	-0.00604379	0.911901	0.020969	0.813818	-0.0222903	0.64093	-0.0531179	0.509076
IBA57	Putative transferase CAF17, mitochondrial	Q5T440	-0.0188299	0.892637	0.136422	0.332944	0.0903195	0.410822	0.115848	0.409671	0.0397289	0.648788	0.0353722	0.789895	0.00269749	0.972744	0.0257446	0.815856
UBR4	E3 ubiquitin-protein ligase UBR4	Q5T4S7-3;Q5T4S7-4;Q5T4S7;Q5T4S7-2;Q5T4S7-5;Q5T4S7-6	0.0116523	0.86556	0.00710486	0.927155	-0.0587648	0.0834312	-0.00778856	0.920169	-0.00702098	0.749543	-0.0237378	0.565133	-0.0442622	0.0530661	-0.0781304	0.0200233
RBM26	RNA-binding protein 26	Q5T8P6-5;Q5T8P6-4;Q5T8P6-3;Q5T8P6-2;Q5T8P6	0.057065	0.634747	-0.0146808	0.902143	-0.0525924	0.588316	0.0530387	0.657518	0.0644245	0.337391	0.00402143	0.969989	-0.0486558	0.432894	0.00134744	0.98807
RNASEH2B	Ribonuclease H2 subunit B	Q5TBB1-2;Q5TBB1	-0.0472982	0.730094	0.0141586	0.917649	-0.0927625	0.358784	0.0258232	0.850463	-0.00213635	0.971456	0.00107098	0.992745	-0.0209522	0.693126	0.00230566	0.975219
DDI2	Protein DDI1 homolog 2	Q5TDH0-2;Q5TDH0;Q5TDH0-3	-0.0705042	0.422151	0.0207121	0.81242	0.0089402	0.883003	0.0308887	0.723609	-0.0019109	0.959634	-0.0198532	0.800548	0.0121283	0.718724	-0.0168207	0.730439
LYRM7	Complex III assembly factor LYRM7	Q5U5X0	0.0411794	0.790556	0.0743153	0.632306	0.0247212	0.840549	0.0552842	0.721585	0.0429921	0.508961	0.040987	0.731917	-0.0232817	0.694802	-0.00251695	0.976562
RIF1	Telomere-associated protein RIF1	Q5UIP0-2;Q5UIP0	0.0653465	0.800248	-0.0201242	0.93056	-0.14424	0.343503	-0.075148	0.74514	-0.0238138	0.828308	-0.00298391	0.988868	-0.081065	0.400627	0.0864297	0.46266
ABHD17B	Alpha/beta hydrolase domain-containing protein 17B	Q5VST6;Q5VST6-2	-0.000449081	0.997734	0.065769	0.678018	-0.0378293	0.76275	0.0433373	0.784196	0.00228384	0.980922	-0.00078401	0.995668	0.0681277	0.421907	0.0471737	0.674469
RPRD2	Regulation of nuclear pre-mRNA domain-containing protein 2	Q5VT52-3;Q5VT52;Q5VT52-2;Q5VT52-5;Q5VT52-4	0.0280653	0.856368	0.00527404	0.972857	-0.0626551	0.620518	-0.0147836	0.924023	0.00398531	0.971072	0.00724782	0.959851	0.0738384	0.45012	0.00695215	0.960727
RNF20	E3 ubiquitin-protein ligase BRE1A	Q5VTR2	-0.0555084	0.759665	0.0265905	0.8834	-0.0378698	0.795011	-0.0332611	0.854462	-0.0159135	0.865676	-0.0922746	0.529555	-0.0214857	0.791569	-0.0252621	0.842919
CDKAL1	Threonylcarbamoyladenosine tRNA methylthiotransferase	Q5VV42-2;Q5VV42	0.0515973	0.533257	0.068937	0.406689	0.0374441	0.568395	-0.00365251	0.964675	-0.0715215	0.154615	-0.0476208	0.509628	-0.0614189	0.13488	-0.151779	0.0541681
FOCAD	Focadhesin	Q5VW36	0.031894	0.801156	0.0345116	0.785246	-0.078095	0.452117	-0.0261492	0.836374	-0.0311574	0.650618	-0.0204301	0.852764	-0.0935059	0.123926	-0.0301527	0.746426
LYPLAL1	Lysophospholipase-like protein 1	Q5VWZ2-2;Q5VWZ2	0.08415	0.705834	0.0503986	0.817567	-0.00610914	0.972202	-0.0846381	0.698764	-0.00128298	0.992067	0.0156799	0.936612	0.0401245	0.723791	0.110883	0.417069
FAM160B1	Protein FAM160B1	Q5W0V3-2;Q5W0V3	0.00596494	0.974587	0.0166846	0.924693	-0.0450743	0.713661	-0.0962882	0.586561	0.0148674	0.845581	0.019162	0.895448	-0.0634424	0.363204	-0.0399232	0.706876
RNF213	E3 ubiquitin-protein ligase RNF213	Q63HN8;Q63HN8-4;Q63HN8-6;Q63HN8-5	0.0108078	0.915255	0.0296342	0.778972	-0.0730285	0.130022	0.0056473	0.957311	8.87907e-05	0.997682	-0.00746669	0.89295	-0.0702978	0.0290166	-0.0458435	0.276423
TBC1D9B	TBC1 domain family member 9B	Q66K14-2;Q66K14	-0.0348846	0.744078	0.0247018	0.817084	-0.0725637	0.398378	0.0188683	0.859731	-0.0637103	0.199484	-0.0211196	0.817769	-0.0365254	0.366028	-0.19553	0.0428856
MAP1S	Microtubule-associated protein 1S;MAP1S heavy chain;MAP1S light chain	Q66K74-2;Q66K74	0.072161	0.645821	-0.00635335	0.967651	0.0149683	0.905106	0.0775832	0.621353	0.0166388	0.853105	-0.0335442	0.804847	0.0564773	0.482967	0.00151899	0.98972
ARID2	AT-rich interactive domain-containing protein 2	Q68CP9-3;Q68CP9	-0.00203093	0.989138	-0.0154378	0.917588	-0.123517	0.328023	-0.0297485	0.842006	-0.0556351	0.563352	0.00975399	0.942306	0.0418534	0.600764	-0.0439413	0.734143
DIEXF	Digestive organ expansion factor homolog	Q68CQ4	0.0154332	0.801864	0.0630921	0.310005	0.0163649	0.73935	-0.0159496	0.795389	-0.0274959	0.567722	0.047848	0.436683	-0.0644752	0.13174	0.0457327	0.413918
MBLAC2	Metallo-beta-lactamase domain-containing protein 2	Q68D91;Q68D91-2	-0.0274294	0.86147	0.0758998	0.629933	0.104148	0.401896	0.0253455	0.871894	-0.0922596	0.339781	0.011441	0.935129	-0.0270837	0.719703	0.000478379	0.996576
INTS3	Integrator complex subunit 3	Q68E01-2;Q68E01;Q68E01-3;Q68E01-4	-0.0142193	0.906183	0.0265131	0.826129	0.00394222	0.967564	0.0358858	0.766315	0.00190184	0.979204	-0.00138677	0.989739	-0.00398088	0.950648	-0.0446842	0.669756
CWF19L1	CWF19-like protein 1	Q69YN2;Q69YN2-3;Q69YN2-2	-0.0565336	0.723432	-0.0247739	0.87663	0.0197171	0.86938	-0.024026	0.880324	-0.0220837	0.769285	-0.00566973	0.968381	-0.0550118	0.398546	-0.0226424	0.8185
HEATR6	HEAT repeat-containing protein 6	Q6AI08	0.0752349	0.6348	0.0629165	0.690998	0.0749363	0.545192	0.0798441	0.614312	0.021488	0.884111	0.0223731	0.892374	0.158969	0.221994	0.137845	0.38306
ATL3	Atlastin-3	Q6DD88	-0.0246073	0.687916	0.00341138	0.951149	-0.058288	0.0926358	0.0251306	0.652459	-0.00244305	0.91161	-0.0631809	0.231964	-0.0573874	0.00874781	-0.00692654	0.8043
NXN	Nucleoredoxin	Q6DKJ4;Q6DKJ4-3	0.0245858	0.691985	0.0262635	0.642783	-0.0831705	0.038496	-0.00688304	0.903045	0.0146384	0.537028	0.00168257	0.97161	-0.0259987	0.235933	-0.0068388	0.821831
TTC19	Tetratricopeptide repeat protein 19, mitochondrial	Q6DKK2	-0.0877418	0.527902	0.0587889	0.671623	-0.0709714	0.531884	0.0479357	0.729429	-0.0150451	0.847047	0.0267672	0.830596	-0.0189635	0.779013	-0.0120205	0.907082
POLR2M	DNA-directed RNA polymerase II subunit GRINL1A, isoforms 4/5	Q6EEV4-2;Q6EEV4	0.0265769	0.791815	0.0668	0.508726	0.0246006	0.758774	-0.0175928	0.861237	-0.00555773	0.944444	0.0338482	0.740822	-0.0130802	0.852525	0.0155134	0.87635
RLTPR	Leucine-rich repeat-containing protein 16C	Q6F5E8-2;Q6F5E8	-0.0104897	0.956164	0.0230361	0.90393	-0.0691697	0.640669	0.0102638	0.957107	-0.0374615	0.678393	-0.0293717	0.864578	-0.110598	0.157064	-0.0919983	0.519357
CIAPIN1	Anamorsin	Q6FI81;Q6FI81-3;Q6FI81-2	-0.00192024	0.991096	0.0103278	0.949404	0.0374184	0.733139	-0.0485014	0.765911	-0.00910996	0.891886	-0.0240483	0.864253	-0.0661856	0.27604	-0.000536373	0.994847
SMYD5	SET and MYND domain-containing protein 5	Q6GMV2	-0.100882	0.456857	0.0264171	0.844675	-0.0444703	0.678236	-0.0198541	0.882919	-0.0713237	0.300221	-0.0481746	0.677979	0.00950617	0.863157	0.0269585	0.720604
PTRHD1	Putative peptidyl-tRNA hydrolase PTRHD1	Q6GMV3	0.0783427	0.537359	0.0567355	0.654471	0.00449637	0.964702	0.0675681	0.594355	0.00501226	0.934299	0.0240042	0.826813	-0.077113	0.158507	-0.037454	0.665942
THOC7	THO complex subunit 7 homolog	Q6I9Y2	-0.0525079	0.634098	-0.0118615	0.914179	0.0284729	0.745745	-0.072733	0.510642	0.0124593	0.874508	-0.0144897	0.886674	0.0652264	0.357317	0.0387209	0.688027
NADSYN1	Glutamine-dependent NAD(+) synthetase	Q6IA69;Q6IA69-2	-0.0273824	0.847161	0.0203697	0.88597	-0.00364264	0.974597	0.0838399	0.556409	0.124174	0.176614	0.037919	0.780951	0.0615347	0.474787	0.102056	0.331035
ELP2	Elongator complex protein 2	Q6IA86-4;Q6IA86-7;Q6IA86-2;Q6IA86-3;Q6IA86-5;Q6IA86;Q6IA86-6	-0.0326555	0.842299	0.00943593	0.954138	-0.14906	0.268751	-0.00611972	0.970246	0.00303239	0.975508	-0.000748918	0.99609	-0.000768905	0.992948	-0.0550795	0.705641
LAMTOR1	Ragulator complex protein LAMTOR1	Q6IAA8	0.0352144	0.748349	0.0667404	0.535396	0.0481365	0.555511	0.0938272	0.385464	0.0520882	0.25745	0.0294112	0.735578	0.0261437	0.534298	0.0370265	0.508253
TWF2	Twinfilin-2	Q6IBS0	-0.0108862	0.850444	0.0352189	0.484803	0.00994808	0.700195	0.0140294	0.77985	-0.0189363	0.256332	-0.00068186	0.981757	-0.033718	0.0426747	-0.0254669	0.246503
SMEK1	Serine/threonine-protein phosphatase 4 regulatory subunit 3A	Q6IN85-5;Q6IN85-2;Q6IN85;Q6IN85-4	0.0354117	0.692305	0.0351151	0.674278	0.023568	0.68827	0.0402081	0.630547	-0.0276764	0.408674	-0.0191278	0.776738	-0.0184288	0.530327	0.0108627	0.783896
RCSD1	CapZ-interacting protein	Q6JBY9	0.0327353	0.87294	0.0454494	0.808679	-0.0662639	0.61092	0.00684972	0.970872	0.0470221	0.633289	0.078096	0.636671	-0.0333245	0.710993	0.0475903	0.68734
NIPBL	Nipped-B-like protein	Q6KC79-2;Q6KC79	0.0425157	0.623869	-0.0201041	0.815248	-0.153132	0.0420946	-0.0170899	0.842528	0.0479248	0.358824	-0.00510344	0.947796	0.0137695	0.770819	-0.0590898	0.453613
PDE12	2,5-phosphodiesterase 12	Q6L8Q7-2;Q6L8Q7	0.0318446	0.782851	0.0619186	0.547674	0.0417024	0.515192	0.0474553	0.644409	0.00818186	0.833324	0.00202539	0.978629	-0.0304613	0.404514	-0.024383	0.636847
SLC25A24	Calcium-binding mitochondrial carrier protein SCaMC-1	Q6NUK1;Q6NUK1-2	0.0185242	0.878259	0.00648694	0.953948	0.021127	0.781148	0.0332933	0.767135	-0.0265582	0.610442	-0.00986261	0.923419	-0.0424951	0.349021	0.0508906	0.38398
TMEM214	Transmembrane protein 214	Q6NUQ4-2;Q6NUQ4	-0.0292531	0.834273	0.0198974	0.886806	-0.0771254	0.471844	-0.0578486	0.679473	0.00310734	0.964365	-0.0381777	0.766548	-0.0225187	0.712934	-0.0759242	0.491389
HIBCH	3-hydroxyisobutyryl-CoA hydrolase, mitochondrial	Q6NVY1;Q6NVY1-2	-0.0178043	0.856623	0.0376624	0.691497	-0.0176518	0.785792	0.0166121	0.860868	0.0146787	0.726535	0.015024	0.853133	0.0188267	0.619919	0.0304454	0.547294
JMJD6	Bifunctional arginine demethylase and lysyl-hydroxylase JMJD6	Q6NYC1-2;Q6NYC1;Q6NYC1-3	0.0336044	0.78861	0.0763013	0.543958	0.0244082	0.807388	0.0896217	0.47664	0.0285476	0.678445	0.0410964	0.718972	-0.0226325	0.714283	0.013121	0.882337
MZT2B	Mitotic-spindle organizing protein 2B	Q6NZ67	0.0370595	0.626597	0.0542645	0.477492	-0.0245562	0.694421	0.0749501	0.328873	0.0288062	0.649127	0.0202158	0.796826	-0.0206511	0.719601	-0.0107479	0.897496
ERAP2	Endoplasmic reticulum aminopeptidase 2	Q6P179-3;Q6P179;Q6P179-4;Q6P179-2	-0.0138736	0.913604	0.0379452	0.764502	-0.00264773	0.977035	0.0467745	0.712056	-0.0293187	0.608441	-0.0186949	0.869471	0.000555971	0.990956	-0.0515251	0.516297
LPCAT3	Lysophospholipid acyltransferase 5	Q6P1A2;Q6P1A2-2	-0.0247501	0.723468	-0.000496115	0.994333	-0.0239897	0.672288	0.0362422	0.604928	-0.0337767	0.47812	0.00851375	0.893855	0.00469498	0.907462	-0.000853968	0.988591
CDC73	Parafibromin	Q6P1J9	0.00938868	0.937966	0.0246246	0.827503	0.0218384	0.775187	-0.00771684	0.945532	0.0451838	0.31246	0.00826362	0.926256	-0.00801727	0.847916	-0.0748982	0.283164
MRPL14	39S ribosomal protein L14, mitochondrial	Q6P1L8	-0.0287163	0.796294	0.076669	0.492568	0.0120737	0.892202	0.0710721	0.524396	-0.0268303	0.664881	0.0167119	0.86816	-0.0495187	0.353949	-0.00580594	0.941574
SLC27A4	Long-chain fatty acid transport protein 4	Q6P1M0;Q6P1M0-2	0.035447	0.810236	0.0416094	0.778097	0.0123998	0.916518	0.00863847	0.953309	-0.0245325	0.759475	-0.0482574	0.698644	-0.0491438	0.476421	-0.0275476	0.800021
CC2D1A	Coiled-coil and C2 domain-containing protein 1A	Q6P1N0-2;Q6P1N0	0.0600133	0.725941	0.09022	0.598824	0.0241097	0.859961	0.0611377	0.721032	-0.000663071	0.993566	-0.0150722	0.919315	-0.0944936	0.200382	-0.0182237	0.869211
NA	NA	NA	0.037775	0.651345	0.0659967	0.43187	0.0186416	0.780469	0.124009	0.146178	0.0246916	0.739805	0.00387177	0.964937	-0.00671918	0.920163	0.0216169	0.817646
MED27	Mediator of RNA polymerase II transcription subunit 27	Q6P2C8;Q6P2C8-2;Q6P2C8-4	-0.0684931	0.564656	-0.0668598	0.573911	0.0910433	0.332705	0.029454	0.803832	-0.000725524	0.991969	0.018133	0.867551	0.0191744	0.762429	-0.0517574	0.621778
EDC4	Enhancer of mRNA-decapping protein 4	Q6P2E9;Q6P2E9-2	-0.0827494	0.575089	-0.0102449	0.943769	-0.0315488	0.727611	-0.0843494	0.562813	-0.115165	0.115693	-0.0519926	0.710905	-0.0876369	0.125577	-0.0483152	0.570293
PRPF8	Pre-mRNA-processing-splicing factor 8	Q6P2Q9	-0.00886222	0.842893	0.00457921	0.931772	-0.0506622	0.0221066	0.00558516	0.916837	-0.0173305	0.221368	-0.0102806	0.673582	-0.0119366	0.39567	-0.011382	0.490498
SCYL2	SCY1-like protein 2	Q6P3W7	0.00940115	0.931703	0.0369547	0.736494	0.0625567	0.473408	0.0556049	0.613173	-0.0130701	0.83744	-0.0352593	0.710511	-0.0290271	0.600881	0.0236826	0.759803
SFXN4	Sideroflexin-4	Q6P4A7;Q6P4A7-3;Q6P4A7-2	0.0673237	0.549352	0.00541933	0.961413	0.0863696	0.326951	0.0945164	0.402332	-0.00725044	0.928511	-0.0425021	0.679747	-0.02689	0.706641	-0.0414459	0.710386
RPL22L1	60S ribosomal protein L22-like 1	Q6P5R6	-0.0343504	0.863001	0.254499	0.20868	0.0576345	0.712158	0.0699899	0.725415	0.004149	0.98082	0.0777723	0.716327	0.099829	0.51079	-0.0276223	0.900446
DARS2	Aspartate--tRNA ligase, mitochondrial	Q6PI48	0.0818165	0.594433	0.0446694	0.760949	0.0570005	0.616184	0.0229869	0.875502	0.0396731	0.497834	0.0102452	0.929825	-0.0589215	0.276946	0.0013328	0.985935
TTC33	Tetratricopeptide repeat protein 33	Q6PID6	-0.0311009	0.678447	-0.0144194	0.847356	-0.0273602	0.651348	-0.00605054	0.935602	0.0391921	0.45342	0.0665592	0.364743	0.0629158	0.19031	0.0218756	0.743042
MYO7B	Unconventional myosin-VIIb	Q6PIF6;Q6PIF6-2	-0.0336169	0.783799	-0.0128338	0.913447	-0.0332041	0.674889	-0.0147704	0.900454	0.0298513	0.537325	0.00641828	0.94697	-0.0434424	0.337058	0.0131868	0.828065
NCEH1	Neutral cholesterol ester hydrolase 1	Q6PIU2-2;Q6PIU2;Q6PIU2-3	0.0598048	0.415699	0.0341231	0.640772	0.0878233	0.13024	0.0476934	0.515209	0.0106462	0.856797	-0.0187735	0.79267	0.0927199	0.0857934	0.022579	0.760125
BRAT1	BRCA1-associated ATM activator 1	Q6PJG6;Q6PJG6-3;Q6PJG6-2	-0.0815151	0.395943	0.0225775	0.812807	-0.0765825	0.268816	-0.00514957	0.956901	-0.0286501	0.49987	-0.00802204	0.92294	-0.0352808	0.33939	0.00483499	0.924089
ZC3H14	Zinc finger CCCH domain-containing protein 14	Q6PJT7-10;Q6PJT7-3;Q6PJT7-11;Q6PJT7-5;Q6PJT7-9;Q6PJT7-2;Q6PJT7;Q6PJT7-4	0.0222733	0.878208	0.0105691	0.942021	0.0603123	0.599609	0.0256994	0.859666	-0.0296962	0.801165	0.059148	0.686514	-0.0178088	0.859968	0.102662	0.407754
LARP1	La-related protein 1	Q6PKG0;Q6PKG0-3	-0.0458373	0.833869	-0.0808268	0.710115	-0.0938286	0.544517	-0.0672239	0.757103	-0.0370372	0.747462	-0.0436455	0.838522	-0.0127889	0.8953	-0.0987841	0.593001
TMED8	Protein TMED8	Q6PL24	-0.0126383	0.960097	0.0212675	0.932907	0.0306088	0.875248	0.0149552	0.95279	-0.0720889	0.581692	-0.0873188	0.678849	-0.0790192	0.456517	0.0553082	0.687122
BLOC1S2	Biogenesis of lysosome-related organelles complex 1 subunit 2	Q6QNY1;Q6QNY1-2	0.0209157	0.88529	0.0571449	0.693882	0.0387777	0.737167	0.0594053	0.682461	0.0234928	0.774217	-0.0142285	0.910968	0.00397778	0.956725	0.0127888	0.903215
AGTRAP	Type-1 angiotensin II receptor-associated protein	Q6RW13;Q6RW13-2	0.0334142	0.653163	0.0388951	0.601195	-0.0533321	0.385562	0.0223038	0.763938	0.00273308	0.953921	-0.029071	0.659676	0.0349444	0.406186	-0.0373737	0.5756
MTHFD1L	Monofunctional C1-tetrahydrofolate synthase, mitochondrial	Q6UB35	0.0166059	0.82872	0.0323518	0.63366	-0.014375	0.723454	-0.021015	0.756551	-0.0370885	0.172349	-0.0521367	0.377182	-0.0395179	0.106408	-0.0539331	0.13875
FIP1L1	Pre-mRNA 3-end-processing factor FIP1	Q6UN15-3;Q6UN15-5;Q6UN15;Q6UN15-4	0.0571226	0.637608	0.0457137	0.69219	0.0411293	0.634964	0.0327092	0.776796	-0.0251247	0.598008	-0.0477806	0.636853	-0.0269099	0.515821	-0.0317289	0.609635
TMEM205	Transmembrane protein 205	Q6UW68	-0.026597	0.911695	-0.0605644	0.770256	-0.132746	0.238868	0.023447	0.909912	0.0796722	0.411617	-0.0142567	0.946694	0.00470629	0.959547	0.0976182	0.38544
LCLAT1	Lysocardiolipin acyltransferase 1	Q6UWP7-2;Q6UWP7-3;Q6UWP7	0.0236121	0.874076	0.0159523	0.91472	0.00822481	0.945109	0.0509926	0.73241	-0.00936307	0.933286	0.0402916	0.782296	-0.00808583	0.934371	0.0358409	0.790347
SBSN	Suprabasin	Q6UWP8	0.0106279	0.961783	0.0538639	0.808235	0.103675	0.55072	0.0826797	0.709726	-0.00393438	0.976415	0.00172221	0.993207	0.0539839	0.644489	0.0115673	0.945019
NA	NA	NA	0.0436159	0.709053	0.0582269	0.618806	-0.0221431	0.815164	0.0530965	0.649895	0.0730228	0.436442	0.0636767	0.593439	0.0127296	0.883317	0.0805149	0.472888
WDR82	WD repeat-containing protein 82	Q6UXN9	-0.0168334	0.915799	0.0427425	0.788483	0.00811062	0.947913	0.0401003	0.801258	-0.0108818	0.876525	0.00967869	0.941685	-0.0233883	0.701759	0.020162	0.809512
APOOL	MICOS complex subunit MIC27	Q6UXV4	0.0221281	0.88922	0.0695412	0.662157	0.179199	0.146396	0.0903471	0.570804	-0.0721005	0.561898	-0.0850165	0.558983	0.0694311	0.488663	0.0624137	0.631972
NAPRT	Nicotinate phosphoribosyltransferase	Q6XQN6-3;Q6XQN6;Q6XQN6-2	0.0425754	0.818087	-0.00180476	0.991689	-0.0947914	0.463859	-0.101304	0.560173	0.109317	0.277463	0.121685	0.431424	-0.00246428	0.979108	-0.0568509	0.721169
GIGYF2	PERQ amino acid-rich with GYF domain-containing protein 2	Q6Y7W6-4;Q6Y7W6-5;Q6Y7W6;Q6Y7W6-3	-0.0221928	0.879008	-0.00969881	0.943519	-0.0887802	0.332508	0.00907629	0.947139	-0.0920262	0.252193	-0.0663657	0.634463	0.0202916	0.746451	-0.0850263	0.459785
HSDL2	Hydroxysteroid dehydrogenase-like protein 2	Q6YN16-2;Q6YN16	0.112245	0.498955	0.109373	0.506575	-0.0122773	0.926161	0.0712502	0.664394	-0.103891	0.239765	-0.0432508	0.758487	-0.134044	0.0609141	-0.049222	0.662365
CCBL2	Kynurenine--oxoglutarate transaminase 3	Q6YP21;Q6YP21-3;Q6YP21-2	0.0103797	0.935782	0.0252659	0.833414	-0.0295011	0.718587	-0.0107233	0.928843	-0.0353171	0.455224	-0.0251677	0.792856	-0.0665663	0.117883	-0.0456711	0.462612
NBEAL2	Neurobeachin-like protein 2	Q6ZNJ1-2;Q6ZNJ1-3;Q6ZNJ1	-0.128581	0.311047	-0.00282204	0.982064	-0.134777	0.204952	-0.0183012	0.884113	-0.0614066	0.536913	-0.0318943	0.779087	0.0178981	0.82471	-0.0195226	0.872893
QSOX2	Sulfhydryl oxidase 2	Q6ZRP7	0.0230908	0.788159	0.0232462	0.78677	-0.0126081	0.855801	0.0331586	0.699836	0.0357798	0.521816	0.057453	0.484716	0.0417574	0.410435	0.0642899	0.330144
VPS13C	Vacuolar protein sorting-associated protein 13C	Q709C8-4;Q709C8-2;Q709C8-3;Q709C8	0.00395916	0.971226	0.00836185	0.93447	-0.119431	0.025003	-0.0378587	0.710087	0.0134573	0.696435	-0.0243662	0.731538	-0.0447063	0.198016	-0.0696328	0.182164
UNC13D	Protein unc-13 homolog D	Q70J99-3;Q70J99;Q70J99-2	-0.0392651	0.852309	0.0636836	0.762828	-0.0155766	0.924127	-0.0888296	0.674093	-0.0167475	0.855216	0.0082262	0.962272	-0.0773294	0.336149	-0.0540273	0.681295
UBE2R2	Ubiquitin-conjugating enzyme E2 R2	Q712K3	0.00639399	0.973394	0.0220852	0.904754	0.00954312	0.942199	-0.0448901	0.807929	-0.02155	0.818738	0.0324427	0.845289	-0.022527	0.780348	0.0471095	0.657294
LARP4	La-related protein 4	Q71RC2-5;Q71RC2-3;Q71RC2;Q71RC2-4;Q71RC2-7;Q71RC2-2;Q71RC2-6	-0.039729	0.694684	0.0271738	0.788159	0.0524762	0.481456	0.0473231	0.640349	-0.0497931	0.265779	-0.0117901	0.889968	-0.0417524	0.267779	0.0400787	0.413925
SUPT6H	Transcription elongation factor SPT6	Q7KZ85;Q7KZ85-2;Q7KZ85-3	-0.0519074	0.664876	0.0179311	0.869881	-0.0776094	0.226677	0.0136755	0.900565	-0.0540998	0.266841	-0.00997866	0.912546	-0.014038	0.735482	-0.0286829	0.631356
SND1	Staphylococcal nuclease domain-containing protein 1	Q7KZF4	0.00300145	0.91072	0.0271867	0.424634	-0.00217591	0.868403	0.0320436	0.347948	-0.0166965	0.0638862	0.00723266	0.616246	-0.00565384	0.516759	0.00691721	0.477706
COX15	Cytochrome c oxidase assembly protein COX15 homolog	Q7KZN9-2;Q7KZN9	-0.115757	0.367308	-0.00968309	0.939362	0.00236725	0.981379	-0.0604123	0.635863	0.00291826	0.971775	0.0214978	0.855077	-0.0402869	0.584662	0.000838955	0.993774
DDX46	Probable ATP-dependent RNA helicase DDX46	Q7L014	-0.0252352	0.792357	0.0149038	0.857185	-0.0510758	0.229947	0.00341516	0.967096	0.00756559	0.801986	0.0169512	0.753605	0.0129038	0.657375	0.000647994	0.986593
SV2A	Synaptic vesicle glycoprotein 2A	Q7L0J3-2;Q7L0J3	0.0532902	0.541749	0.0357667	0.678922	0.0148248	0.828041	-0.0459732	0.595127	0.0126237	0.815669	0.00873532	0.911797	0.0679743	0.166685	-0.0153403	0.834822
TRMT10C	Mitochondrial ribonuclease P protein 1	Q7L0Y3	-0.0699493	0.668936	-0.0308834	0.841456	-0.188157	0.0651889	-0.1054	0.496766	0.0112031	0.900813	0.102443	0.457267	0.0806539	0.316271	0.0311764	0.772532
EIF3M	Eukaryotic translation initiation factor 3 subunit M	Q7L2H7;Q7L2H7-2	0.0315161	0.537151	0.0427604	0.396112	0.0397568	0.11173	0.036767	0.464713	-0.00972275	0.514933	0.00319832	0.904562	-0.0167203	0.266954	0.00449463	0.808981
RSRC2	Arginine/serine-rich coiled-coil protein 2	Q7L4I2-2;Q7L4I2	-0.00914108	0.964124	0.0202048	0.917552	-0.107503	0.446305	-0.0269938	0.890013	-0.0440235	0.616315	-0.0194058	0.911196	-0.155958	0.0460342	-0.00514446	0.960999
RRAGA;RRAGB	Ras-related GTP-binding protein A;Ras-related GTP-binding protein B	Q7L523;Q5VZM2-2;Q5VZM2	0.00143534	0.990497	-0.0109193	0.927811	-0.0520776	0.582249	0.0434756	0.718656	-0.088438	0.159006	-0.0134504	0.900097	-0.0219068	0.653788	-0.00555596	0.937914
CYFIP1	Cytoplasmic FMR1-interacting protein 1	Q7L576;Q7L576-2;Q7L576-3	-0.000170762	0.99839	0.0142555	0.849811	-0.0444592	0.327245	0.024932	0.740708	-0.00791454	0.792549	-0.0103822	0.862715	-0.028298	0.309878	-0.0306677	0.441855
FA2H	Fatty acid 2-hydroxylase	Q7L5A8	0.0624849	0.65479	0.0790189	0.549244	0.0298216	0.760367	0.0596598	0.650609	0.00144359	0.975456	-0.00391659	0.966634	-0.0500073	0.249705	-0.140298	0.110743
GET4	Golgi to ER traffic protein 4 homolog	Q7L5D6;Q7L5D6-2	-0.0144365	0.866682	0.0203177	0.807412	0.0107015	0.853359	0.0337876	0.685537	-0.0434539	0.249495	0.00717087	0.917172	-0.0166233	0.600905	0.0074503	0.864507
COPS6	COP9 signalosome complex subunit 6	Q7L5N1	-0.0596383	0.66959	0.0242307	0.862138	-0.0152004	0.892718	0.0776385	0.579064	-0.0476551	0.558019	0.024133	0.84749	-0.0791553	0.255844	0.0251037	0.791039
KDM3B	Lysine-specific demethylase 3B	Q7LBC6;Q7LBC6-2;Q7LBC6-3	-0.0163954	0.939357	0.0239336	0.898777	-0.00113336	0.991112	-0.0175964	0.925481	-0.00840697	0.90184	-0.0103951	0.937342	-0.108049	0.103138	-0.128497	0.263976
HS2ST1	Heparan sulfate 2-O-sulfotransferase 1	Q7LGA3;Q7LGA3-3;Q7LGA3-2	0.0059095	0.964298	0.0221416	0.86685	-0.0148225	0.887551	-0.0153648	0.907364	-0.0381069	0.55574	-0.0483306	0.667358	0.0379779	0.486445	0.0179321	0.813113
ZC3HAV1	Zinc finger CCCH-type antiviral protein 1	Q7Z2W4-2;Q7Z2W4;Q7Z2W4-3;Q7Z2W4-5;Q7Z2W4-4	0.0209429	0.738314	0.000903471	0.986878	-0.0105099	0.74614	0.017413	0.75152	0.0202453	0.365619	0.0171947	0.681619	0.00964515	0.643246	0.0286994	0.295185
EFTUD1	Elongation factor Tu GTP-binding domain-containing protein 1	Q7Z2Z2-2;Q7Z2Z2	0.0210464	0.706711	0.0391757	0.436625	-0.0239693	0.451244	-0.0115463	0.817598	0.0360164	0.105032	0.00670527	0.877617	0.00684833	0.73369	0.0134429	0.62334
NUP54	Nucleoporin p54	Q7Z3B4-2;Q7Z3B4-3;Q7Z3B4	-0.00566421	0.96121	0.037478	0.742098	-0.0151904	0.853428	0.0359604	0.75217	0.0106668	0.832814	-0.0384507	0.718905	-0.0123713	0.784468	0.0113548	0.856076
CCDC186	Coiled-coil domain-containing protein 186	Q7Z3E2	0.0995182	0.441453	0.121148	0.346377	-0.0398364	0.702218	0.143592	0.266194	-0.034741	0.512024	-0.0450413	0.675463	-0.0382239	0.399264	0.0204962	0.737967
POGZ	Pogo transposable element with ZNF domain	Q7Z3K3-5;Q7Z3K3-7;Q7Z3K3-2;Q7Z3K3-3;Q7Z3K3-6;Q7Z3K3;Q7Z3K3-4	0.0708202	0.512273	0.0494274	0.631974	-0.0874521	0.291194	-0.0257371	0.802712	-0.0319028	0.573504	-0.0346284	0.704475	0.00708974	0.882583	-0.0588586	0.476945
NUFIP2	Nuclear fragile X mental retardation-interacting protein 2	Q7Z417;Q7Z417-2	0.0108985	0.951609	0.0101822	0.954786	-0.0180248	0.900555	0.0139131	0.938249	0.0411858	0.75747	0.0511243	0.771131	0.0234775	0.846588	0.0379888	0.819705
CLASP1	CLIP-associating protein 1	Q7Z460-2;Q7Z460-4;Q7Z460-5;Q7Z460-3;Q7Z460	0.0124101	0.918988	0.038472	0.752762	0.0204917	0.833462	0.0385484	0.752288	-0.102291	0.209944	-0.0773913	0.453161	-0.0732714	0.249209	-0.0456079	0.655041
DHX29	ATP-dependent RNA helicase DHX29	Q7Z478	0.0106641	0.938035	-0.0372092	0.786351	-0.0929376	0.422193	0.000255148	0.998516	-0.0300633	0.718208	-0.0511053	0.664404	-0.0715308	0.325702	-0.0484993	0.679504
HDDC2	HD domain-containing protein 2	Q7Z4H3;Q7Z4H3-2;Q7Z4H3-3	0.0487846	0.655273	0.0788023	0.441413	-0.0205326	0.780801	0.026791	0.792399	-0.017566	0.657548	-0.0470012	0.591317	-0.0383239	0.281804	-0.0396468	0.452842
HEATR3	HEAT repeat-containing protein 3	Q7Z4Q2;Q7Z4Q2-2	0.0193285	0.884545	0.0855114	0.522336	0.0106635	0.919447	-0.0646231	0.628113	-0.0648164	0.299972	0.00886599	0.935574	-0.140682	0.0109909	-0.0546342	0.519698
DCXR	L-xylulose reductase	Q7Z4W1	0.0588797	0.519005	0.040846	0.630538	0.0972176	0.118686	0.0779933	0.361528	-0.0394209	0.22459	0.0157059	0.782376	-0.0170184	0.543551	-0.0326073	0.425759
GOLGA7	Golgin subfamily A member 7	Q7Z5G4;Q7Z5G4-3	-0.0414563	0.696851	0.0296354	0.780465	-0.0157566	0.854796	0.0782342	0.464078	0.0416214	0.574421	0.0564398	0.593703	0.0415501	0.537732	0.0677543	0.438742
IRF2BP2	Interferon regulatory factor 2-binding protein 2	Q7Z5L9;Q7Z5L9-2;Q7Z5L9-3	-0.0343024	0.750865	0.0284603	0.792155	-0.0532876	0.510252	0.0443094	0.681934	-0.0594709	0.275207	0.00390834	0.967938	-0.0391168	0.381957	-0.0101616	0.875968
APBB1IP	Amyloid beta A4 precursor protein-binding family B member 1-interacting protein	Q7Z5R6;Q7Z5R6-2	0.0169615	0.910346	0.105825	0.484581	0.0666461	0.575715	0.140264	0.356117	-0.0107729	0.882909	-0.0827227	0.507836	-0.0993832	0.1293	0.000620273	0.994647
HUWE1	E3 ubiquitin-protein ligase HUWE1	Q7Z6Z7;Q7Z6Z7-3;Q7Z6Z7-2	-0.00515818	0.949893	0.0170837	0.855423	-0.0862643	0.0309072	-0.0111445	0.905367	-0.0164552	0.531411	-0.0047557	0.918233	-0.0262413	0.321344	-0.0515032	0.152486
PXK	PX domain-containing protein kinase-like protein	Q7Z7A4-2;Q7Z7A4;Q7Z7A4-6;Q7Z7A4-4;Q7Z7A4-7;Q7Z7A4-5;Q7Z7A4-3	0.0112475	0.908031	0.0226036	0.816492	0.0354302	0.648498	-0.0135813	0.889068	-0.0393719	0.472276	-0.0239334	0.775931	0.00432307	0.925201	-0.0360629	0.628656
TAF8	Transcription initiation factor TFIID subunit 8	Q7Z7C8;Q7Z7C8-2;Q7Z7C8-4	0.0198409	0.801269	0.0262801	0.738966	0.0136578	0.827578	0.0308939	0.695394	0.0258185	0.542141	0.0373654	0.59942	0.0175153	0.643982	0.0327739	0.528028
MRPL10	39S ribosomal protein L10, mitochondrial	Q7Z7H8;Q7Z7H8-2	0.0321619	0.763163	0.0272241	0.798617	-0.0418766	0.629772	0.00347697	0.973988	-0.000368848	0.99479	0.00970221	0.918146	-0.0518396	0.300901	0.0101815	0.886552
CMC1	COX assembly mitochondrial protein homolog	Q7Z7K0	0.0148126	0.894128	0.0283592	0.79594	-0.0191237	0.817891	-0.0163147	0.881677	0.0136231	0.789579	0.018686	0.845883	-0.0667028	0.150586	0.00873963	0.891611
GLRX5	Glutaredoxin-related protein 5, mitochondrial	Q86SX6	0.0316237	0.676646	0.0482104	0.513485	-0.0155693	0.779574	0.0649939	0.380136	0.0349546	0.274821	0.0388503	0.507758	-0.00465549	0.871644	0.00984318	0.806721
TMEM55B	Type 1 phosphatidylinositol 4,5-bisphosphate 4-phosphatase	Q86T03;Q86T03-2	0.0237225	0.856148	0.000558033	0.996596	0.0111975	0.914768	-0.0193798	0.882255	0.0212093	0.782333	0.0166805	0.887871	0.0299433	0.663189	0.04314	0.640573
PATL1	Protein PAT1 homolog 1	Q86TB9-4;Q86TB9;Q86TB9-2;Q86TB9-3	-0.0152082	0.892065	0.00438928	0.966392	-0.0829242	0.232105	0.00836989	0.935966	-0.00922915	0.855087	0.0385422	0.666679	0.0128834	0.771939	0.0595721	0.298667
DPP9	Dipeptidyl peptidase 9	Q86TI2-4;Q86TI2;Q86TI2-2	0.0127053	0.885684	0.00644886	0.941818	0.00490455	0.944262	0.0474779	0.592162	0.00224885	0.965832	-0.00231884	0.976639	0.025034	0.589622	0.00844399	0.899934
SETD3	Histone-lysine N-methyltransferase setd3	Q86TU7;Q86TU7-3;Q86TU7-2	0.187052	0.08842	0.154443	0.155481	0.185796	0.0259936	0.193008	0.0793168	0.147803	0.103293	0.176191	0.150957	0.112387	0.189553	0.189827	0.0525862
ISCA2	Iron-sulfur cluster assembly 2 homolog, mitochondrial	Q86U28;Q86U28-2	0.0113023	0.905786	-0.0136567	0.886289	-0.0438287	0.575362	0.0641164	0.503939	0.0836969	0.117715	0.00208618	0.980474	0.0580032	0.23946	0.0232933	0.732867
NOP9	Nucleolar protein 9	Q86U38;Q86U38-2	-0.0227369	0.916009	0.02682	0.896737	-0.0461137	0.742961	0.0167165	0.93552	-0.0748216	0.41562	-0.0339754	0.85156	-0.0776883	0.309662	-0.0224465	0.836561
PABPN1	Polyadenylate-binding protein 2	Q86U42;Q86U42-2;Q92843-2	0.0188315	0.877312	0.0316769	0.772933	0.0404334	0.557394	0.0485381	0.658781	-0.00146381	0.972949	0.0102289	0.899885	0.00590616	0.881466	0.0284142	0.582969
PBRM1	Protein polybromo-1	Q86U86-5;Q86U86-4;Q86U86-7;Q86U86-9;Q86U86-2;Q86U86-8;Q86U86;Q86U86-3;Q86U86-6	-0.028705	0.898018	-0.014554	0.948181	-0.109218	0.525604	-0.056164	0.802089	-0.0379412	0.79492	-0.00617177	0.977298	0.0162457	0.895558	-0.0376465	0.850224
YRDC	YrdC domain-containing protein, mitochondrial	Q86U90	-0.0319222	0.766748	0.0342444	0.75036	0.0530387	0.535535	-0.0120614	0.910689	-0.0494517	0.343839	-0.0252125	0.783892	-0.213134	9.88635e-05	0.00404501	0.94798
MTDH	Protein LYRIC	Q86UE4	0.0188797	0.861226	0.0201633	0.848303	0.118992	0.132168	0.138606	0.196384	-0.0121635	0.71479	-0.0360672	0.614017	-0.0208401	0.500311	-0.0391294	0.382992
ZNF598	Zinc finger protein 598	Q86UK7-2;Q86UK7-3;Q86UK7	0.00167746	0.981426	0.051587	0.476424	0.0234022	0.672669	-0.0309708	0.667935	-0.0291725	0.370634	-0.0131386	0.833495	-0.122919	0.000161012	-0.0602972	0.203003
KTN1	Kinectin	Q86UP2;Q86UP2-2;Q86UP2-3;Q86UP2-4	0.0586206	0.59337	0.0271729	0.787226	0.0216792	0.760499	0.0165876	0.869062	0.00954081	0.842665	0.0265159	0.766601	0.0369205	0.391017	0.0148023	0.802769
FERMT3	Fermitin family homolog 3	Q86UX7-2;Q86UX7	-0.01119	0.817117	0.024062	0.632571	-0.0342994	0.117868	0.0206073	0.682001	0.000338691	0.981294	0.000196713	0.993855	0.00562412	0.697484	0.00428541	0.807144
ALYREF	THO complex subunit 4	Q86V81	-0.0371223	0.813419	-0.0578119	0.670913	0.0125876	0.854406	-0.0651554	0.632212	0.0435289	0.470604	0.0686405	0.487947	0.00531737	0.925552	0.0278239	0.710527
ZC3H18	Zinc finger CCCH domain-containing protein 18	Q86VM9	0.0249396	0.855901	0.100219	0.467923	-0.0498334	0.658318	-0.000663154	0.996146	-0.0715387	0.374357	0.0415743	0.735113	0.0259206	0.690387	0.0143576	0.876723
VPS36	Vacuolar protein-sorting-associated protein 36	Q86VN1-2;Q86VN1	-0.0134032	0.904863	0.0525817	0.639889	0.0219872	0.805926	0.0861352	0.445223	-0.036745	0.657736	-0.0164145	0.874806	0.0327215	0.641936	0.0672144	0.462324
CAND1	Cullin-associated NEDD8-dissociated protein 1	Q86VP6-2;Q86VP6	0.0103354	0.876806	0.0323972	0.617878	-0.00489203	0.871974	0.0406098	0.532384	0.00908506	0.652135	0.00711116	0.843802	0.0124737	0.536738	-0.00147179	0.95436
FAM134C	Protein FAM134C	Q86VR2	0.013869	0.930046	0.0505735	0.749127	-0.0487662	0.699189	0.0385736	0.807212	0.0112678	0.900322	0.0500006	0.731909	0.0702881	0.382343	0.0264475	0.811487
HOOK3	Protein Hook homolog 3	Q86VS8	0.00506665	0.96284	0.0648328	0.552565	-0.0616609	0.478791	0.00302493	0.977809	-0.0553549	0.356994	-0.0174397	0.856705	-0.0195758	0.692002	-0.067733	0.43549
THOC6	THO complex subunit 6 homolog	Q86W42;Q86W42-3;Q86W42-2	-0.0167619	0.862221	-0.00761694	0.930249	-0.00402682	0.937184	-0.00601255	0.944913	-0.0216608	0.517719	-0.0123977	0.849259	-0.0259367	0.398008	-0.00172294	0.966616
PARG	Poly(ADP-ribose) glycohydrolase	Q86W56-5;Q86W56-4;Q86W56-3;Q86W56-2;Q86W56	0.0414365	0.892808	0.00824092	0.978616	-0.0169233	0.945642	0.0829955	0.787358	0.0736713	0.692841	0.0521791	0.85658	0.0879475	0.611355	0.135816	0.500284
CHD1L	Chromodomain-helicase-DNA-binding protein 1-like	Q86WJ1-3;Q86WJ1;Q86WJ1-4;Q86WJ1-5;Q86WJ1-2	0.0452881	0.596735	0.0489146	0.558699	0.013917	0.828751	0.00579011	0.944614	0.0491537	0.20846	0.0263798	0.716087	-0.0032795	0.925663	0.0191291	0.695736
NR2C2AP	Nuclear receptor 2C2-associated protein	Q86WQ0;Q86WQ0-2	0.0683404	0.620939	0.0680019	0.622661	-0.0131513	0.906044	0.089412	0.518411	0.0217859	0.728819	0.0255597	0.826073	-0.106799	0.0687984	-0.0151554	0.858506
RPS19BP1	Active regulator of SIRT1	Q86WX3	0.0100376	0.944697	0.0144206	0.920622	0.00305723	0.97903	0.0202182	0.888897	0.032331	0.713525	0.0118881	0.928481	0.0256626	0.746685	0.0013422	0.990851
ERICH1	Glutamate-rich protein 1	Q86X53	0.0273999	0.804343	0.109192	0.328192	0.0522963	0.547524	0.13162	0.2407	0.0375797	0.698321	0.0178962	0.879138	0.0777261	0.377513	0.0223886	0.856057
CARM1	Histone-arginine methyltransferase CARM1	Q86X55-2;Q86X55-1;Q86X55	-0.0663274	0.407634	0.0253044	0.743925	-0.0721371	0.154127	-0.00383915	0.960429	-0.129811	0.00261663	-0.0311791	0.66157	-0.0321558	0.28657	-0.0562895	0.231352
NIT1	Nitrilase homolog 1	Q86X76-2;Q86X76-4;Q86X76;Q86X76-3;Q86X76-5	-0.00726192	0.947872	-0.0506517	0.64244	-0.031088	0.695205	-0.0329412	0.762383	0.00821269	0.882554	-0.00413399	0.96853	-0.0231851	0.63737	-0.0366927	0.642899
NCAPG2	Condensin-2 complex subunit G2	Q86XI2;Q86XI2-2	0.0899756	0.222333	0.131013	0.080646	0.0969828	0.0912109	0.11047	0.137112	-0.0284362	0.537041	-0.0313572	0.645996	-0.0412256	0.300316	-0.0563815	0.397192
DDX42	ATP-dependent RNA helicase DDX42	Q86XP3-2;Q86XP3	0.0129531	0.91858	0.051195	0.645862	-0.00877372	0.883007	0.023883	0.829961	0.038161	0.386745	0.0487376	0.514227	0.00871599	0.836219	0.0289644	0.596209
DNAAF5	Dynein assembly factor 5, axonemal	Q86Y56;Q86Y56-2;Q86Y56-3	-0.0147069	0.919402	0.0193679	0.886333	-0.0921585	0.31045	0.00215206	0.987325	-0.0322849	0.613197	0.0184507	0.873371	-0.122012	0.0344871	-0.0160464	0.839814
STX12	Syntaxin-12	Q86Y82	-0.0202712	0.888437	0.0340638	0.813713	0.00817389	0.943764	-0.0143609	0.920827	-0.0703495	0.374059	-0.0591766	0.622365	-0.0442314	0.48996	-0.039663	0.704028
GATAD2A	Transcriptional repressor p66-alpha	Q86YP4-2;Q86YP4;Q86YP4-3	-0.0796101	0.67518	-0.038755	0.838126	-0.0207008	0.868408	0.0233553	0.901989	-0.0550691	0.510903	-0.0611857	0.736007	-0.0537631	0.450798	0.00123384	0.989904
RASAL3	RAS protein activator like-3	Q86YV0-2;Q86YV0	0.0416593	0.769246	0.0331166	0.792192	-0.113852	0.143716	-0.108153	0.392921	0.0465836	0.330492	0.0032471	0.972779	-0.0806513	0.0894049	-0.0501973	0.467597
IRF2BP1	Interferon regulatory factor 2-binding protein 1	Q8IU81	-0.116078	0.562241	0.0394755	0.843272	0.0114194	0.9378	0.0271939	0.891641	0.0899448	0.456876	0.0910473	0.638612	0.0179258	0.873432	0.0933647	0.499642
MINA	Bifunctional lysine-specific demethylase and histidyl-hydroxylase MINA	Q8IUF8-2;Q8IUF8-4;Q8IUF8	0.0657806	0.792697	0.07426	0.766751	0.0144325	0.942555	0.0110665	0.964709	-0.0882017	0.47135	-0.0768617	0.707126	-0.0784231	0.419982	0.0135236	0.920219
TRAPPC5	Trafficking protein particle complex subunit 5	Q8IUR0	0.0157276	0.847793	0.048666	0.53873	0.0334819	0.557122	0.0528471	0.504729	-0.0199705	0.511792	0.00374872	0.948254	-0.0232871	0.390686	-0.0226265	0.559873
MCAT	Malonyl-CoA-acyl carrier protein transacylase, mitochondrial	Q8IVS2;Q8IVS2-2	-0.0454519	0.730126	0.001553	0.990584	0.00806234	0.939167	0.00854174	0.948248	0.036623	0.71267	0.087392	0.511783	0.0353284	0.695131	0.0937983	0.408295
MFN1	Mitofusin-1	Q8IWA4;Q8IWA4-2;Q8IWA4-3	0.0449838	0.816398	0.038157	0.843846	0.0273439	0.858918	0.027348	0.887707	0.0714295	0.651311	0.0391799	0.845649	0.00796252	0.95671	0.0870194	0.640156
UBR1	E3 ubiquitin-protein ligase UBR1	Q8IWV7;Q8IWV7-2	0.0703147	0.369931	-0.13896	0.0734849	-0.0889048	0.149171	-0.10203	0.181974	-0.00067932	0.985447	-0.124135	0.0445211	-0.143039	0.000248017	-0.000270077	0.995497
NA	NA	NA	-0.083475	0.568546	0.0195005	0.893684	0.0514517	0.657187	-0.0353427	0.808695	-0.0297043	0.767257	0.0260762	0.847564	0.0678729	0.432594	0.0441505	0.703925
ANKHD1	Ankyrin repeat and KH domain-containing protein 1	Q8IWZ3;Q8IWZ3-4;Q8IWZ3-6;Q8IWZ3-5;Q8IWZ3-2;Q8IWZ3-3	-0.0197361	0.883701	0.000988103	0.994155	-0.164633	0.130182	-0.0594037	0.660319	0.0326858	0.721748	-0.011936	0.927862	0.0468442	0.572748	0.00770466	0.949052
NELFCD	Negative elongation factor C/D	Q8IXH7-4;Q8IXH7	0.000622065	0.996142	0.0884902	0.493715	0.0431825	0.672389	0.0465896	0.717613	0.049044	0.555847	-0.0139633	0.905804	0.0169679	0.822768	0.0611131	0.537934
RHOT1	Mitochondrial Rho GTPase 1	Q8IXI2-4;Q8IXI2;Q8IXI2-5;Q8IXI2-2;Q8IXI2-7;Q8IXI2-3;Q8IXI2-6	-0.0356168	0.763195	0.0136315	0.908123	0.0176009	0.852319	-0.00260081	0.98243	-0.00580593	0.937129	-0.00568223	0.957033	0.0396193	0.540716	-0.0218691	0.826616
SLC35F2	Solute carrier family 35 member F2	Q8IXU6;Q8IXU6-2;Q8IXU6-3	-0.0352951	0.655896	0.023774	0.763807	0.0357712	0.565223	0.0263459	0.739195	-0.0565615	0.163047	-0.0712312	0.284118	-0.00738112	0.821828	-0.0121823	0.805425
PNPLA6	Neuropathy target esterase	Q8IY17-5;Q8IY17-2;Q8IY17-3;Q8IY17	0.112463	0.318217	0.063058	0.572916	0.017351	0.845576	0.0885383	0.430129	0.0275003	0.662597	-0.0467038	0.633441	-0.0492589	0.388555	-0.0189484	0.828581
DHX37	Probable ATP-dependent RNA helicase DHX37	Q8IY37	-0.0895315	0.505389	-0.0328863	0.805949	-0.0895664	0.419664	-0.0673165	0.615801	-0.0208448	0.851877	-0.0317753	0.80256	-0.046721	0.629815	0.0342635	0.794894
RAVER1	Ribonucleoprotein PTB-binding 1	Q8IY67-2;Q8IY67;Q8IY67-3	0.00563118	0.960893	0.038614	0.700599	-0.0261938	0.645287	-0.00509975	0.959436	-0.0874164	0.0314497	-0.0323379	0.656578	-0.0690263	0.0455438	-0.0428415	0.370043
SUPV3L1	ATP-dependent RNA helicase SUPV3L1, mitochondrial	Q8IYB8	-0.0171324	0.882727	0.0215308	0.848333	-0.093709	0.251636	0.0412443	0.714389	-0.0435295	0.459242	0.0485451	0.618555	0.0311061	0.528236	0.0261459	0.695632
EXOC8	Exocyst complex component 8	Q8IYI6	-0.0366521	0.784025	0.0263689	0.843625	0.00678417	0.949393	-0.0299123	0.82296	0.0384238	0.655001	-0.0240254	0.839494	0.0153094	0.844171	0.00506779	0.964423
THNSL1	Threonine synthase-like 1	Q8IYQ7	0.0778028	0.501889	0.0659153	0.558282	-0.0301044	0.737783	-0.0411249	0.714326	0.0118247	0.81867	-0.0256171	0.79149	0.0198675	0.664171	0.0148814	0.816498
PM20D2	Peptidase M20 domain-containing protein 2	Q8IYS1	-0.119883	0.470221	-0.0337569	0.83805	-0.0790991	0.531445	0.00967442	0.953271	-0.00466465	0.957516	-0.0314622	0.837062	-0.0391855	0.608747	-0.0889104	0.531134
ALDH16A1	Aldehyde dehydrogenase family 16 member A1	Q8IZ83-3;Q8IZ83	-0.0402215	0.772785	0.0415462	0.765531	-0.0508827	0.649905	-0.0628722	0.652167	-0.0509659	0.500731	0.0199984	0.871901	0.0418146	0.506972	0.0255452	0.768514
XRN1	5-3 exoribonuclease 1	Q8IZH2;Q8IZH2-2;Q8IZH2-3	-0.0372322	0.596667	-0.012257	0.860657	-0.081864	0.113507	-0.0210595	0.763103	-0.0700963	0.0622157	0.0138238	0.827813	0.00220362	0.94041	-0.00909329	0.832647
PELP1	Proline-, glutamic acid- and leucine-rich protein 1	Q8IZL8	-0.0374662	0.723826	0.00994892	0.925151	0.00309887	0.969285	-0.00625117	0.952926	-0.12144	0.0654838	-0.00627678	0.948723	0.0370533	0.439294	-0.0317728	0.677207
ABI1	Abl interactor 1	Q8IZP0-11;Q8IZP0-10;Q8IZP0-8;Q8IZP0-7;Q8IZP0-2;Q8IZP0-4;Q8IZP0-3;Q8IZP0-5;Q8IZP0-6;Q8IZP0-9;Q8IZP0-12;Q8IZP0	0.0199206	0.878373	0.0236958	0.849539	0.0204397	0.821007	-0.0718717	0.566247	0.0670452	0.218838	-0.0142777	0.900836	0.0118203	0.814296	0.020081	0.770446
TTC5	Tetratricopeptide repeat protein 5	Q8N0Z6	0.0417326	0.781302	0.0504308	0.737353	-0.0410771	0.737898	0.0601482	0.689322	0.016969	0.868225	0.0462153	0.747587	-0.00992796	0.913843	0.0120895	0.926824
RPTOR	Regulatory-associated protein of mTOR	Q8N122;Q8N122-3;Q8N122-2	-0.0702047	0.528925	0.00389231	0.972034	-0.0938041	0.317017	0.0406573	0.714606	-0.110823	0.123635	-0.0449925	0.634528	-0.113382	0.0468893	-0.0681901	0.463418
NA	NA	NA	-0.0307247	0.884721	-0.0358779	0.865568	-0.0487073	0.777296	0.00711638	0.973205	-0.0282143	0.829593	-0.0418403	0.818334	0.0282993	0.801322	-0.0061473	0.970879
CCAR2	Cell cycle and apoptosis regulator protein 2	Q8N163-2;Q8N163	-0.00676969	0.913786	0.0330948	0.610517	-0.0183375	0.512528	0.0111547	0.863361	-0.0208715	0.280088	0.0165745	0.612585	-0.0319787	0.103443	0.00464659	0.842792
VPS52	Vacuolar protein sorting-associated protein 52 homolog	Q8N1B4-2;Q8N1B4	0.0157327	0.912137	0.0796345	0.577707	-0.0451839	0.699823	-0.00169774	0.990498	-0.0479193	0.58975	-0.00460886	0.971636	-0.00464246	0.950171	-0.117256	0.385049
NUP93	Nuclear pore complex protein Nup93	Q8N1F7;Q8N1F7-2	0.00657334	0.892091	0.0238216	0.641595	-0.00606988	0.785986	0.0208318	0.683809	-0.0128903	0.401147	0.0190553	0.466823	-0.0297964	0.0598872	0.010932	0.558446
LRRC47	Leucine-rich repeat-containing protein 47	Q8N1G4	0.0145759	0.808433	0.0335995	0.574124	0.0117738	0.671594	0.0395226	0.509123	0.00291422	0.872964	0.00679878	0.834469	-0.00057118	0.974993	0.0125497	0.578956
THEMIS	Protein THEMIS	Q8N1K5;Q8N1K5-4;Q8N1K5-2;Q8N1K5-3	0.0177309	0.793986	0.036773	0.546704	-0.00883988	0.779712	0.0244246	0.68828	-0.0318117	0.125053	-0.00599403	0.870057	-0.0294145	0.135314	-0.0184078	0.478203
INTS1	Integrator complex subunit 1	Q8N201	0.00704006	0.958202	0.0126676	0.922357	-0.133174	0.184897	-0.0161908	0.900867	-0.0170238	0.815712	0.0148312	0.907053	0.0522985	0.409182	-0.0228874	0.816132
ARMC10	Armadillo repeat-containing protein 10	Q8N2F6-4;Q8N2F6-3;Q8N2F6-2;Q8N2F6;Q8N2F6-6;Q8N2F6-5	0.0840832	0.647739	0.0646239	0.725224	0.0832794	0.565135	0.00687678	0.970125	-0.0857324	0.305409	-0.0411116	0.792476	-0.0648515	0.331823	-0.0789061	0.501667
ASCC3	Activating signal cointegrator 1 complex subunit 3	Q8N3C0;Q8N3C0-4	-0.00614042	0.945539	0.0232379	0.784603	-0.133018	0.0354373	-0.00162061	0.98478	-0.00649984	0.864091	0.00137824	0.985247	-0.0121258	0.718951	-0.0300904	0.551304
STAG2	Cohesin subunit SA-2	Q8N3U4;Q8N3U4-2	0.0209706	0.866082	0.0294111	0.813089	-0.0118422	0.906153	0.0413942	0.739449	-0.0621057	0.458871	-0.068148	0.519526	-0.0509058	0.464746	-0.0237331	0.82394
FNBP4	Formin-binding protein 4	Q8N3X1;Q8N3X1-2	0.0340422	0.638157	0.0518449	0.475232	0.0282853	0.622789	0.0623724	0.3915	0.0680822	0.313256	0.0304366	0.688768	0.115557	0.0588582	0.059932	0.469845
PNKD	Probable hydrolase PNKD	Q8N490-2;Q8N490	0.0042297	0.985843	0.0203122	0.930469	0.0107609	0.949459	0.0344422	0.882397	0.0149815	0.887037	-0.0292124	0.892817	-0.0757747	0.425087	0.0199722	0.877162
HDDC3	Guanosine-3,5-bis(diphosphate) 3-pyrophosphohydrolase MESH1	Q8N4P3-2;Q8N4P3	0.00621229	0.956751	0.0135162	0.906086	-0.0190456	0.83871	0.0415495	0.717195	0.00943077	0.910478	0.00271891	0.980754	-0.0757398	0.324322	4.15148e-05	0.999698
MMGT1	Membrane magnesium transporter 1	Q8N4V1;Q8N4V1-2	0.0627931	0.608545	0.0764345	0.533544	-0.0103267	0.916434	0.0593452	0.628244	0.0506316	0.371941	0.0451354	0.657167	0.061587	0.237784	0.0665057	0.315942
OGFOD1	Prolyl 3-hydroxylase OGFOD1	Q8N543;Q8N543-2	-0.0660653	0.572731	0.0494767	0.672265	-0.0423238	0.654283	-0.0521174	0.655939	-0.0614921	0.41121	-0.00265396	0.979689	-0.000646885	0.991573	-0.0165229	0.860621
CISD2	CDGSH iron-sulfur domain-containing protein 2	Q8N5K1	-0.0292639	0.910322	0.0158186	0.951447	-0.0728902	0.728478	0.00104634	0.996786	0.0189497	0.892472	0.0249999	0.915744	-0.0318629	0.79885	-0.00353727	0.984818
ATPAF2	ATP synthase mitochondrial F1 complex assembly factor 2	Q8N5M1	-0.0211873	0.800093	-0.0202754	0.808516	0.0584315	0.378317	0.00911601	0.913191	0.0116818	0.859367	-0.00613788	0.939482	0.0102654	0.861433	0.0554468	0.480668
TTC9C	Tetratricopeptide repeat protein 9C	Q8N5M4;Q8N5M4-2	0.0185485	0.91606	-0.0696697	0.692646	0.0470842	0.736034	0.0242022	0.890626	0.130319	0.179743	0.149279	0.28815	0.0190416	0.834415	0.0666514	0.568781
JAGN1	Protein jagunal homolog 1	Q8N5M9	-0.0183179	0.882344	-0.0154065	0.900931	0.0432102	0.661102	0.0437667	0.723923	-0.0676976	0.428017	-0.00910431	0.934737	0.0424251	0.541287	0.0440274	0.637592
COMMD1	COMM domain-containing protein 1	Q8N668	-0.00427656	0.952642	0.0407915	0.572367	0.049698	0.3834	0.106172	0.149371	0.0367325	0.561072	0.0533067	0.491784	0.00162766	0.977312	0.00849015	0.916465
CPSF7	Cleavage and polyadenylation specificity factor subunit 7	Q8N684-2;Q8N684;Q8N684-3	0.00609369	0.924817	0.0138726	0.872992	0.00289124	0.929585	0.0377388	0.664203	-0.0113498	0.59998	-0.00810484	0.824965	0.00353129	0.870044	-0.0807257	0.00974181
OTUD6B	OTU domain-containing protein 6B	Q8N6M0;Q8N6M0-2	0.025861	0.81353	0.0364579	0.707684	-0.0473874	0.377584	0.00610519	0.949859	-0.00721922	0.832907	0.00715196	0.908184	-0.0400795	0.225936	-0.0509236	0.28934
METTL13	Methyltransferase-like protein 13	Q8N6R0-3;Q8N6R0;Q8N6R0-1;Q8N6R0-4;Q8N6R0-2	-0.0134348	0.874508	0.0257919	0.761902	0.0238234	0.713856	-0.0132037	0.876648	-0.0552628	0.142298	-0.0384995	0.601999	-0.0242499	0.43279	-0.00270232	0.950488
EMC1	ER membrane protein complex subunit 1	Q8N766-4;Q8N766-3;Q8N766-2;Q8N766	-0.0649761	0.428538	-0.0437574	0.551258	-0.0481068	0.218635	0.00985709	0.892835	-0.120717	0.00080867	-0.0375287	0.521077	0.0062331	0.807624	0.0152169	0.64737
PAF1	RNA polymerase II-associated factor 1 homolog	Q8N7H5;Q8N7H5-3;Q8N7H5-2	0.00184635	0.991322	0.0387235	0.813643	-0.0115132	0.922188	0.0449967	0.784193	-0.080007	0.276642	-0.0684775	0.652114	-0.0410807	0.490868	0.0198007	0.803726
FAM216B	Protein FAM216B	Q8N7L0	0.0115175	0.95314	0.00274195	0.990268	-0.0203776	0.828512	0.0276423	0.902145	-0.0129463	0.834895	-0.00834808	0.939826	0.00110367	0.985817	-0.0174895	0.820639
DDX51	ATP-dependent RNA helicase DDX51	Q8N8A6	0.0387234	0.85189	0.0030206	0.988376	0.0389562	0.812042	0.0072245	0.972202	0.0175533	0.915245	0.076837	0.726339	-0.0148655	0.920272	0.0265843	0.897542
MRPL43	39S ribosomal protein L43, mitochondrial	Q8N983-4;Q8N983-3;Q8N983-2;Q8N983;Q8N983-6;Q8N983-7	0.0924183	0.625498	0.0973807	0.607157	-0.00293811	0.984591	0.0945098	0.617737	-0.0439896	0.591242	-0.0257257	0.871617	-0.018647	0.786335	-0.00651802	0.947555
EIF1AD	Probable RNA-binding protein EIF1AD	Q8N9N8	0.0224221	0.938534	0.0340885	0.903319	0.0134711	0.947889	-0.0246002	0.930142	-0.0110437	0.925893	0.0142804	0.94919	-0.0641049	0.540991	0.00402005	0.977987
SCAI	Protein SCAI	Q8N9R8;Q8N9R8-2	0.0702969	0.439617	0.0247245	0.784582	0.0436789	0.541511	0.0138681	0.878075	0.150371	0.0652	0.0632085	0.516874	-0.0312838	0.681603	0.044856	0.664682
PDDC1	Parkinson disease 7 domain-containing protein 1	Q8NB37;Q8NB37-2;Q8NB37-4;Q8NB37-3	0.033763	0.850901	0.0394533	0.826168	0.0549116	0.698116	0.0450983	0.801812	0.00577179	0.959331	-0.0151305	0.927091	0.0206854	0.836362	0.079984	0.524828
SPATA5	Spermatogenesis-associated protein 5	Q8NB90;Q8NB90-2;Q8NB90-3	0.0586117	0.644386	0.0700354	0.581633	0.00247513	0.980609	0.0581726	0.646857	-0.0562262	0.443964	-0.0338491	0.758965	-0.0829022	0.183648	-0.0377491	0.700779
DTWD2	DTW domain-containing protein 2	Q8NBA8-2;Q8NBA8	0.0676716	0.663105	0.034667	0.823145	0.0121485	0.922149	0.074546	0.631458	0.04856	0.616556	0.00818348	0.953998	0.0296081	0.737748	0.0297472	0.808416
COLGALT1	Procollagen galactosyltransferase 1	Q8NBJ5	-0.0969944	0.392061	0.0110059	0.922031	0.068051	0.429251	0.0470434	0.676227	-0.0636163	0.262527	0.00935222	0.924193	0.0222677	0.628132	0.0594715	0.318954
SUMF2	Sulfatase-modifying factor 2	Q8NBJ7;Q8NBJ7-2;Q8NBJ7-5;Q8NBJ7-3;Q8NBJ7-4	-0.00693327	0.936803	-0.0192849	0.82473	0.0050653	0.937424	0.0136923	0.875022	0.0270808	0.629499	-0.00715199	0.932368	0.0414219	0.413948	0.0582306	0.378537
POGLUT1	Protein O-glucosyltransferase 1	Q8NBL1	0.0655352	0.676443	0.0801975	0.6099	0.113543	0.360018	-0.0188043	0.904523	-0.0141048	0.831289	-0.0366134	0.782384	-0.151828	0.0152316	0.0359388	0.639347
UBAC2	Ubiquitin-associated domain-containing protein 2	Q8NBM4-4;Q8NBM4-3;Q8NBM4-2;Q8NBM4	-0.0401331	0.650638	-0.00829917	0.92523	-0.0250607	0.707104	0.0358809	0.685425	-0.0289935	0.5768	0.0252782	0.766461	0.0209439	0.636158	0.0190366	0.760355
HSD17B11	Estradiol 17-beta-dehydrogenase 11	Q8NBQ5	-0.00253909	0.977643	-0.0156244	0.86313	-0.0352221	0.633655	-0.0307428	0.734693	-0.0534758	0.354108	-0.0280277	0.722675	0.0188044	0.693482	-0.0167664	0.818873
TXNDC5	Thioredoxin domain-containing protein 5	Q8NBS9-2;Q8NBS9	-0.0145807	0.88861	0.0175859	0.846902	0.00474887	0.916424	0.0130806	0.885788	-0.0208902	0.493731	0.00260976	0.961705	0.0102205	0.727284	-0.00786891	0.83828
SPC24	Kinetochore protein Spc24	Q8NBT2;Q8NBT2-2	0.0497941	0.696067	0.119074	0.353902	-0.112947	0.29451	-0.0595466	0.640632	0.0812191	0.310771	0.131252	0.262706	0.0217597	0.768021	0.0431273	0.666751
ATAD1	ATPase family AAA domain-containing protein 1	Q8NBU5-2;Q8NBU5	-0.054996	0.607632	-0.035628	0.739	-0.000743123	0.992352	-0.0788659	0.462868	0.0603298	0.320525	0.0490108	0.640198	0.0651336	0.244805	0.0149744	0.849426
SCCPDH	Saccharopine dehydrogenase-like oxidoreductase	Q8NBX0	0.00668478	0.953534	0.0219941	0.825841	-0.0744348	0.196803	0.0231449	0.816897	-0.0106139	0.780821	0.0148841	0.827265	0.0154395	0.66362	-0.0193186	0.695502
SERBP1	Plasminogen activator inhibitor 1 RNA-binding protein	Q8NC51-4;Q8NC51-3;Q8NC51-2;Q8NC51	0.0192769	0.899203	0.00504591	0.970544	-0.033006	0.642608	0.0178699	0.895973	-0.0132516	0.782353	-0.0491768	0.641754	-0.0406354	0.377546	-0.0481246	0.467258
LEMD2	LEM domain-containing protein 2	Q8NC56;Q8NC56-2	0.0147037	0.891474	0.0792029	0.459004	0.0406	0.611345	0.105948	0.324128	-0.0603871	0.166887	-0.0311019	0.717942	-0.00667507	0.852676	-0.0122361	0.810414
MTMR14	Myotubularin-related protein 14	Q8NCE2-3;Q8NCE2-2;Q8NCE2	0.0411989	0.776744	0.0596758	0.681549	0.0221213	0.848476	0.00559041	0.969281	0.031451	0.752684	0.0304533	0.829019	0.0349521	0.698315	0.104357	0.343735
ABCF1	ATP-binding cassette sub-family F member 1	Q8NE71-2;Q8NE71	-0.0979603	0.348156	0.012167	0.906372	-0.0965672	0.270956	0.0232554	0.8222	0.0332354	0.55529	0.0207604	0.824148	0.0549527	0.283603	-0.0311472	0.699621
PIK3C3	Phosphatidylinositol 3-kinase catalytic subunit type 3	Q8NEB9	0.0708964	0.679553	0.0645715	0.706665	-0.0178196	0.898096	-0.00334515	0.984422	0.0207209	0.838284	0.0032106	0.983991	-0.0381897	0.675011	-0.0497274	0.740633
FBXO22	F-box only protein 22	Q8NEZ5;Q8NEZ5-3;Q8NEZ5-2	-0.0169117	0.808841	0.00369348	0.95513	-0.0524612	0.233689	-0.0281846	0.668267	-0.016756	0.539208	-0.012295	0.822039	-0.0361205	0.145731	-0.0289161	0.415688
LPCAT1	Lysophosphatidylcholine acyltransferase 1	Q8NF37	-0.0435023	0.409438	-0.00715078	0.88471	-0.0556851	0.0806354	0.00469077	0.924211	-0.00662086	0.737648	-0.0131071	0.743488	-0.0186753	0.305604	-0.0634844	0.0306969
FLAD1	FAD synthase;Molybdenum cofactor biosynthesis protein-like region;FAD synthase region	Q8NFF5-4;Q8NFF5-5;Q8NFF5-3;Q8NFF5-2;Q8NFF5	-0.0423988	0.556405	-0.0274422	0.695299	-0.0193158	0.679362	-0.0268603	0.701426	-0.00029186	0.992699	0.0120678	0.843947	0.0100671	0.72327	0.00837534	0.831233
NUP43	Nucleoporin Nup43	Q8NFH3;Q8NFH3-2	0.00393683	0.981365	0.0346482	0.813306	-0.0211718	0.791913	-0.0710869	0.628668	-0.0581767	0.343068	0.0369916	0.698007	-0.0607503	0.258217	0.0185761	0.788414
NUP35	Nucleoporin NUP53	Q8NFH5;Q8NFH5-2;Q8NFH5-3	-0.00717204	0.958061	0.00990191	0.937687	-0.0333972	0.686887	-0.0339523	0.788798	0.0232966	0.682839	0.0163726	0.882332	-0.0550577	0.294909	-0.0424244	0.599186
TSTD1	Thiosulfate sulfurtransferase/rhodanese-like domain-containing protein 1	Q8NFU3-3;Q8NFU3;Q8NFU3-2;Q8NFU3-4	0.0565003	0.491746	0.0170842	0.834564	-0.0232074	0.727038	0.0463104	0.572434	0.0452692	0.457095	0.075439	0.366523	0.0326717	0.55505	0.0224103	0.77376
OR2Z1	Olfactory receptor 2Z1	Q8NG97	-0.00913675	0.958569	0.0134119	0.93309	-0.00754303	0.921156	0.0341751	0.830668	-0.0581718	0.290322	-0.0202623	0.838154	0.00636872	0.899546	-0.00476242	0.941948
NEDD1	Protein NEDD1	Q8NHV4-2;Q8NHV4;Q8NHV4-3	0.0470133	0.671526	0.0160635	0.884602	0.0264268	0.765145	0.0273905	0.804619	-0.0170621	0.833821	0.0152652	0.88319	0.060144	0.396503	0.0402286	0.676915
THOC2	THO complex subunit 2	Q8NI27;Q8NI27-2	-0.0180206	0.813301	0.0267064	0.699575	-0.0327601	0.432573	-0.0440211	0.52585	-0.0386828	0.197705	-0.000135812	0.998036	-0.0114304	0.659413	-0.0404579	0.295056
WDR36	WD repeat-containing protein 36	Q8NI36	-0.0157521	0.863917	0.0478813	0.603325	-0.0213549	0.774403	0.0533894	0.562592	-0.0233151	0.700874	0.0154748	0.854476	0.0661222	0.213082	0.0815725	0.220732
GADD45GIP1	Growth arrest and DNA damage-inducible proteins-interacting protein 1	Q8TAE8	-0.030918	0.830344	-0.0229218	0.873762	-0.0254454	0.828124	0.0317776	0.825707	-0.0444831	0.649745	-0.0084182	0.948826	-0.0886761	0.297338	-0.0181907	0.885455
MPLKIP	M-phase-specific PLK1-interacting protein	Q8TAP9	0.0213171	0.866636	0.0278509	0.826371	-0.00170759	0.986665	0.0304009	0.81078	-0.0106368	0.890864	0.00533296	0.963043	-0.0168806	0.802859	-0.0344827	0.749242
SMARCC2	SWI/SNF complex subunit SMARCC2	Q8TAQ2-2;Q8TAQ2-3;Q8TAQ2	-0.0291275	0.879128	-0.0368213	0.847573	-0.0288547	0.84855	0.0683208	0.721611	-0.0669615	0.616915	-0.00769684	0.965032	0.0364295	0.738673	0.050275	0.728809
NPLOC4	Nuclear protein localization protein 4 homolog	Q8TAT6;Q8TAT6-2	0.0228228	0.86757	0.0423209	0.735134	0.0280771	0.731692	0.0488198	0.696465	0.0603555	0.315685	0.0963747	0.316164	0.116664	0.0440058	0.0865551	0.213559
SLC35B2	Adenosine 3-phospho 5-phosphosulfate transporter 1	Q8TB61-3;Q8TB61-2;Q8TB61;Q8TB61-5;Q8TB61-4	0.0562807	0.59956	-0.0144583	0.892412	0.0865059	0.308547	0.130969	0.227687	-0.029175	0.571085	-0.0998583	0.251378	-0.0534626	0.228069	-0.0122639	0.852165
SHKBP1	SH3KBP1-binding protein 1	Q8TBC3;Q8TBC3-2	-0.00937711	0.912817	0.0177159	0.836182	0.0264289	0.698269	0.0426529	0.619363	-0.0422008	0.582719	-0.0383851	0.652836	0.024728	0.697659	0.04938	0.566163
UBA3	NEDD8-activating enzyme E1 catalytic subunit	Q8TBC4-2;Q8TBC4	0.0468683	0.694067	0.0325356	0.764307	-0.0115274	0.877027	0.04497	0.678834	0.0659589	0.185843	0.0415924	0.652563	0.0665544	0.155471	0.0781013	0.180839
DNAJB14	DnaJ homolog subfamily B member 14	Q8TBM8-2;Q8TBM8	0.0527101	0.565772	0.0103698	0.90974	0.0151094	0.836369	0.00715766	0.937624	0.0402462	0.515956	-0.0104668	0.902482	-0.0150022	0.789878	0.0474083	0.530116
PIP4K2C	Phosphatidylinositol 5-phosphate 4-kinase type-2 gamma	Q8TBX8;Q8TBX8-3;Q8TBX8-2	-0.10219	0.340245	-0.0763997	0.473956	-0.0860296	0.337911	0.00854978	0.935783	0.0038296	0.968261	0.0411055	0.702919	0.0481981	0.563086	0.0998677	0.349614
TBC1D15	TBC1 domain family member 15	Q8TC07-2;Q8TC07-3;Q8TC07	0.0370759	0.775156	0.0458489	0.688086	-0.0342715	0.617481	-0.071918	0.529915	0.0232559	0.573577	-0.0169905	0.843268	-0.0419521	0.295001	-0.0345372	0.544308
RDH11	Retinol dehydrogenase 11	Q8TC12;Q8TC12-2;Q8TC12-3	-0.0132321	0.804517	0.0188152	0.684994	-0.00747085	0.756406	-0.000402309	0.993067	-0.025095	0.134903	0.000786177	0.978771	-0.0175243	0.261861	-0.00735659	0.72074
KIAA1524	Protein CIP2A	Q8TCG1;Q8TCG1-2	0.0606287	0.61816	0.084119	0.490261	-0.0506304	0.612609	0.107557	0.379242	0.000655129	0.993375	0.0538919	0.644792	-0.0334945	0.633189	0.0226226	0.81798
STT3B	Dolichyl-diphosphooligosaccharide--protein glycosyltransferase subunit STT3B	Q8TCJ2	-0.0183647	0.759329	0.00732165	0.887878	-0.0490941	0.0845637	0.0181556	0.726915	-0.0117332	0.545202	-0.0157138	0.681018	0.00769378	0.671905	0.0122841	0.604708
PNPT1	Polyribonucleotide nucleotidyltransferase 1, mitochondrial	Q8TCS8	-0.0130264	0.919741	0.0497534	0.694335	-0.0859773	0.356865	-0.0154428	0.902774	0.024004	0.712656	-0.0412115	0.734099	0.0396108	0.498845	0.080965	0.272238
HM13	Minor histocompatibility antigen H13	Q8TCT9-5;Q8TCT9;Q8TCT9-4;Q8TCT9-2	0.0179147	0.800297	0.0024356	0.971018	0.0136631	0.772652	0.0436284	0.517068	-0.0149106	0.612116	-0.003593	0.950426	0.0214585	0.407675	0.00907204	0.798339
NEK9	Serine/threonine-protein kinase Nek9	Q8TD19	0.0226552	0.87055	0.0159828	0.90846	-0.0388045	0.725813	0.0394281	0.776838	-0.00583453	0.938549	0.0199856	0.874327	-0.00833659	0.899532	-0.0195121	0.848848
RNASEH2C	Ribonuclease H2 subunit C	Q8TDP1	0.0361574	0.498674	0.0368675	0.440718	-0.0178091	0.562385	0.024379	0.608899	-0.0254503	0.140344	-0.0218482	0.518559	-0.045708	0.00640533	-0.0523079	0.0294694
NEK7	Serine/threonine-protein kinase Nek7	Q8TDX7;Q8TDX7-2;Q9HC98;Q9HC98-3;Q9HC98-4;Q9HC98-2	0.0312446	0.775573	0.0239996	0.806253	-0.0681767	0.215383	-0.0575615	0.557571	0.00630927	0.856335	0.0228079	0.709269	-0.0595276	0.0851039	-0.026531	0.571854
NUP210	Nuclear pore membrane glycoprotein 210	Q8TEM1;Q8TEM1-2	-0.0157896	0.85126	-0.00375993	0.967656	-0.0493973	0.196234	-0.000964748	0.991699	0.0335499	0.232908	0.0461712	0.301977	0.0223927	0.422015	-0.0411475	0.277529
GEMIN5	Gem-associated protein 5	Q8TEQ6	-0.0337104	0.759007	0.010981	0.918677	-0.100673	0.195187	-0.00933181	0.930855	-0.0225268	0.661622	0.0404715	0.650785	-0.0242416	0.58619	-0.0304478	0.653863
RAPGEF6	Rap guanine nucleotide exchange factor 6	Q8TEU7;Q8TEU7-4;Q8TEU7-2;Q8TEU7-5;Q8TEU7-3;Q8TEU7-6	-0.0435145	0.597727	-0.0140654	0.864209	-0.105691	0.137618	0.00163815	0.984104	-0.0547957	0.321473	-0.0479777	0.502897	-0.100949	0.038651	-0.117255	0.139305
IPO4	Importin-4	Q8TEX9;Q8TEX9-2	0.000640075	0.99324	0.0220403	0.780916	-0.03485	0.315351	0.0109084	0.890446	0.0155906	0.517472	0.0179237	0.664245	-0.0191942	0.426602	0.0130539	0.656782
PPP4R1	Serine/threonine-protein phosphatase 4 regulatory subunit 1	Q8TF05-2;Q8TF05	0.124199	0.241467	0.179016	0.0963388	0.0902004	0.270221	0.148078	0.165096	0.0659824	0.405015	0.00124385	0.990443	0.000686859	0.992484	-0.0238824	0.827982
DYNLRB1;DYNLRB2	Dynein light chain roadblock-type 1;Dynein light chain roadblock-type 2	Q9NP97;Q8TF09	0.135085	0.372316	0.0980503	0.495419	0.0255522	0.823201	0.0355261	0.804075	-0.0512911	0.381889	0.018221	0.860619	-0.0598119	0.227805	0.0142027	0.831911
COG1	Conserved oligomeric Golgi complex subunit 1	Q8WTW3	-0.0378347	0.528557	0.0167853	0.779056	-0.0163526	0.735769	-0.0196509	0.742652	-0.00259452	0.955491	0.0109619	0.84901	-0.00994232	0.808834	0.0210739	0.71533
MZB1	Marginal zone B- and B1-cell-specific protein	Q8WU39;Q8WU39-5;Q8WU39-4;Q8WU39-2	0.0673721	0.727809	0.0883818	0.639131	0.0632779	0.665516	0.0868555	0.644904	0.0388065	0.578117	0.0162094	0.905899	-0.0302618	0.639193	0.00252749	0.977566
ZC3H15	Zinc finger CCCH domain-containing protein 15	Q8WU90;Q8WU90-2	-0.00837201	0.939548	0.0270538	0.792663	-0.0452117	0.506667	-0.0458918	0.656128	-0.0238392	0.584816	0.019431	0.804608	-0.00267785	0.944464	-0.0280019	0.617302
RAB2B	Ras-related protein Rab-2B	Q8WUD1;Q8WUD1-2	0.0297809	0.772691	0.0375353	0.715948	0.0964759	0.235531	0.0607191	0.557012	-0.0614658	0.400173	-0.0134377	0.887897	0.000642557	0.991411	0.0159197	0.852114
CHURC1	Protein Churchill	Q8WUH1;Q8WUH1-2;Q8WUH1-1	-0.024807	0.85068	-0.0191656	0.884346	0.0174372	0.868607	0.0868948	0.511432	0.0063773	0.930574	-0.0158695	0.891671	-0.0663418	0.313248	-0.0392842	0.708727
PTPMT1	Phosphatidylglycerophosphatase and protein-tyrosine phosphatase 1	Q8WUK0-2;Q8WUK0;Q8WUK0-3	0.0682514	0.673079	0.0909446	0.574536	0.0563102	0.65963	0.0595368	0.712709	0.0271638	0.740901	0.0340795	0.812992	-0.0382439	0.604297	0.0064567	0.951705
NUP133	Nuclear pore complex protein Nup133	Q8WUM0	0.0316802	0.670007	0.0533847	0.426817	-0.0317665	0.468483	-0.0220528	0.741314	0.000818286	0.974919	0.0318118	0.488992	0.0277845	0.251644	-0.0123374	0.712371
PDCD6IP	Programmed cell death 6-interacting protein	Q8WUM4-2;Q8WUM4;Q8WUM4-3	0.0146054	0.785878	0.0360771	0.515733	-0.00889727	0.722515	0.0108392	0.844548	0.0231701	0.190007	0.0117018	0.704188	0.0216215	0.220263	0.0153651	0.477479
CHAC2	Putative glutathione-specific gamma-glutamylcyclotransferase 2	Q8WUX2	0.0565397	0.630833	0.0765041	0.516396	-0.0553275	0.574648	0.13081	0.271283	0.0206676	0.771482	0.00143281	0.989699	-0.0108143	0.864886	0.0372657	0.666751
CHMP7	Charged multivesicular body protein 7	Q8WUX9;Q8WUX9-2	-0.0477587	0.663721	0.00254916	0.981448	-0.0746617	0.361846	0.00801836	0.941694	-0.0573553	0.311563	-0.00480197	0.962609	-0.0209916	0.650999	-0.074742	0.366937
SFT2D1	Vesicle transport protein SFT2A	Q8WV19	0.110773	0.469203	0.10597	0.488487	0.0498474	0.678493	0.179332	0.245512	0.065081	0.485868	0.0151861	0.916052	0.0183386	0.830534	0.00574049	0.96345
NSMCE1	Non-structural maintenance of chromosomes element 1 homolog	Q8WV22	-0.0539692	0.554289	0.0209901	0.817529	0.0591831	0.411915	-0.0389135	0.669273	-0.0309248	0.582034	-0.0452593	0.572489	-0.0365939	0.447947	-0.0395813	0.610323
NUDT8	Nucleoside diphosphate-linked moiety X motif 8, mitochondrial	Q8WV74-2;Q8WV74	0.0169759	0.888024	0.0271586	0.821833	0.0389538	0.68495	-0.00872012	0.942332	-0.100624	0.167209	-0.163252	0.0919001	-0.0863499	0.132717	0.0071828	0.92881
SCFD1	Sec1 family domain-containing protein 1	Q8WVM8;Q8WVM8-2;Q8WVM8-3	0.0197594	0.719938	0.0378369	0.446956	0.019068	0.540166	0.0198059	0.689243	0.0223802	0.248212	-0.00691468	0.859882	-0.00199956	0.911321	-0.0114284	0.648816
FAR1	Fatty acyl-CoA reductase 1	Q8WVX9	-0.0327254	0.757058	-0.0475008	0.653787	-0.131137	0.136033	-0.105574	0.322888	-0.0205805	0.673044	-0.0489182	0.596158	-0.126643	0.00598308	-0.0839255	0.278321
TSEN15	tRNA-splicing endonuclease subunit Sen15	Q8WW01	0.0387999	0.494635	0.0364444	0.520958	0.034335	0.445383	0.114334	0.0522025	-0.0288914	0.514653	-0.0454449	0.404737	-0.047868	0.218717	-0.0342914	0.560616
TRUB1	Probable tRNA pseudouridine synthase 1	Q8WWH5	0.000779777	0.995783	-0.0223922	0.874173	-0.00152319	0.987753	-0.0472001	0.73876	-0.0248812	0.690339	-0.0757031	0.57557	-0.0939552	0.0925342	-0.0753619	0.415894
SLC44A1	Choline transporter-like protein 1	Q8WWI5-3;Q8WWI5-2;Q8WWI5	-0.0135851	0.850492	-0.000569609	0.993692	0.0158478	0.783688	0.0289818	0.687997	-0.0284796	0.583277	0.0191803	0.777292	-0.0337715	0.453255	-0.0554848	0.434233
ATXN2L	Ataxin-2-like protein	Q8WWM7-6;Q8WWM7-8;Q8WWM7-5;Q8WWM7-4;Q8WWM7-9;Q8WWM7-2;Q8WWM7;Q8WWM7-3;Q8WWM7-7	-0.0628658	0.444631	0.0155246	0.829845	0.00633898	0.862904	0.0210292	0.771069	-0.059287	0.0590968	0.00612291	0.90693	0.0101075	0.70258	-0.00171322	0.961587
PRPF31	U4/U6 small nuclear ribonucleoprotein Prp31	Q8WWY3-2;Q8WWY3-4;Q8WWY3;Q8WWY3-3	0.0126104	0.89228	0.0160724	0.852379	0.0109817	0.849114	0.0217135	0.801569	0.0116594	0.741153	0.00647491	0.92557	-0.0156996	0.627197	-0.0192721	0.677806
NELFB	Negative elongation factor B	Q8WX92-2;Q8WX92	-0.0438144	0.569831	0.0238293	0.756687	-0.01267	0.816756	-0.0137865	0.85764	-0.028414	0.401871	-0.0596981	0.412489	0.0156305	0.592615	-0.00724418	0.861039
SREK1	Splicing regulatory glutamine/lysine-rich protein 1	Q8WXA9-2;Q8WXA9	0.0047798	0.974115	0.043465	0.768146	-0.0715618	0.534165	0.0447568	0.761474	0.00649538	0.933122	0.0427287	0.749029	-0.029162	0.66965	0.0375634	0.68233
PSPC1	Paraspeckle component 1	Q8WXF1;Q8WXF1-2	0.000854767	0.99015	0.0481945	0.428032	0.0161983	0.610973	0.052239	0.390851	-0.0170273	0.430754	0.00320643	0.934273	0.0147183	0.470851	0.0209996	0.419351
SYNE2	Nesprin-2	Q8WXH0;Q8WXH0-2;Q8WXH0-7;Q8WXH0-3;Q8WXH0-13;Q8WXH0-6;Q8WXH0-11;Q8WXH0-12;Q8WXH0-5;Q8WXH0-10;Q8WXH0-4	-0.00153178	0.993752	0.000466854	0.998096	-0.200623	0.231463	-0.0934797	0.63356	0.00963456	0.940592	-0.00782187	0.965882	-0.0268893	0.815883	-0.0206043	0.907168
GATAD2B	Transcriptional repressor p66-beta	Q8WXI9	0.0131478	0.941137	0.0588244	0.741397	0.0237024	0.86229	0.090023	0.614094	-0.0332368	0.731671	-0.0442791	0.777863	-0.00385339	0.962611	0.0377742	0.732397
NA	NA	NA	-0.00884679	0.957364	0.0300883	0.855766	-0.0828011	0.545703	0.0544355	0.742468	-0.0721649	0.361607	-0.133784	0.296254	0.0232608	0.714828	0.000464961	0.995937
BRI3BP	BRI3-binding protein	Q8WY22	0.0542481	0.835089	0.0742797	0.755062	0.0517267	0.752317	0.125891	0.597702	-0.0112699	0.889376	0.0453318	0.729731	-0.06259	0.406702	0.0338519	0.722925
ARNTL2	Aryl hydrocarbon receptor nuclear translocator-like protein 2	Q8WYA1-6;Q8WYA1-8;Q8WYA1-7;Q8WYA1-4;Q8WYA1-3;Q8WYA1-5;Q8WYA1-2;Q8WYA1;Q8WYA1-9	-0.158269	0.461662	0.0017863	0.993332	0.0992396	0.541242	0.0790864	0.711798	0.073017	0.661955	0.123925	0.589782	0.129453	0.404206	0.146469	0.417352
CTNNBL1	Beta-catenin-like protein 1	Q8WYA6;Q8WYA6-3;Q8WYA6-2;Q8WYA6-4	0.0343357	0.623251	0.0344486	0.574986	0.01592	0.660544	0.0588681	0.341039	0.037154	0.134426	0.0541789	0.193711	0.0252774	0.279223	0.0452692	0.131937
Sep-01	Septin-1	Q8WYJ6;Q8WYJ6-2	0.00443054	0.909542	0.0136109	0.735362	-0.0471424	0.0131972	-0.0313191	0.4391	-0.00883601	0.44427	0.00250859	0.901132	-0.0409395	0.00144013	-0.0236325	0.119259
IRGQ	Immunity-related GTPase family Q protein	Q8WZA9	-0.0357058	0.785191	-0.00680223	0.956739	-0.0129042	0.87467	0.0572422	0.648757	0.0458044	0.492815	0.0816429	0.461977	0.0657417	0.284813	0.10945	0.143771
DDX1	ATP-dependent RNA helicase DDX1	Q92499-3;Q92499;Q92499-2	0.0118213	0.870031	0.026383	0.701369	0.00857337	0.79454	0.0240913	0.726147	-0.0287876	0.18282	-0.00176652	0.963068	-0.0111934	0.592741	-0.0117108	0.665922
FAM3C	Protein FAM3C	Q92520	-0.0292469	0.79263	-0.0599208	0.591024	0.0421342	0.631698	-0.040708	0.714614	-0.0537668	0.351092	-0.0134299	0.88948	-0.0406358	0.393977	0.026824	0.68019
H1FX	Histone H1x	Q92522	0.00366428	0.987106	0.021775	0.923501	-0.0338074	0.852868	-0.0271443	0.904724	0.0836989	0.526735	0.0912646	0.661359	0.0195362	0.873555	0.0286094	0.866561
PSMF1	Proteasome inhibitor PI31 subunit	Q92530	0.00880077	0.940062	0.0178947	0.875951	0.00866944	0.918418	-0.0161424	0.888008	-0.0432494	0.423656	-0.00516699	0.959435	-0.0139434	0.758128	0.0259751	0.671497
GBF1	Golgi-specific brefeldin A-resistance guanine nucleotide exchange factor 1	Q92538-3;Q92538-2;Q92538	0.0146036	0.886545	-0.00223077	0.98169	-0.155515	0.0419575	-0.0723385	0.459393	0.0361662	0.524815	0.0496768	0.609486	0.042341	0.411141	0.0275623	0.697012
RTF1	RNA polymerase-associated protein RTF1 homolog	Q92541	0.0213464	0.831932	0.0579811	0.538219	0.00157741	0.980563	0.00370283	0.968517	0.0295356	0.521269	0.0618224	0.437707	0.0631467	0.13708	0.0576212	0.286218
NCSTN	Nicastrin	Q92542-2;Q92542	0.0258225	0.832459	0.0369463	0.76225	0.065348	0.500288	0.0905823	0.460451	-0.0137179	0.836106	0.0135202	0.900828	0.0648005	0.265519	0.0620419	0.404235
TM9SF4	Transmembrane 9 superfamily member 4	Q92544	-0.0128667	0.906922	-0.000925787	0.993074	-0.0267622	0.72225	0.0155934	0.883786	-0.0231034	0.624697	0.0155528	0.858743	-0.0518927	0.213226	-0.00524184	0.928051
ELMO1	Engulfment and cell motility protein 1	Q92556;Q92556-3	0.00780637	0.878475	0.0465073	0.314529	0.00863387	0.756925	0.0264715	0.56416	-0.012585	0.489104	-0.00160804	0.963235	-0.00382015	0.816885	0.013588	0.537041
AP3S1	AP-3 complex subunit sigma-1	Q92572	0.0394489	0.598642	0.0522555	0.4666	-0.000779012	0.98827	0.0466383	0.515363	0.0113165	0.704072	0.00572946	0.922307	-0.00223853	0.933279	0.000676007	0.985668
UBXN4	UBX domain-containing protein 4	Q92575	0.00607545	0.923822	0.0133075	0.826738	-0.00866591	0.840349	0.00461985	0.939401	0.0442978	0.149832	0.041697	0.452501	0.0398945	0.15507	0.0289109	0.44066
NDRG1	Protein NDRG1	Q92597-3;Q92597-2;Q92597	0.0578191	0.793187	0.023284	0.915233	-0.0187211	0.914908	0.0447125	0.838094	0.0951989	0.390606	0.0191434	0.92229	-0.0380874	0.713023	-0.0440432	0.795985
HSPH1	Heat shock protein 105 kDa	Q92598-2;Q92598-3;Q92598;Q92598-4	0.0165145	0.719523	0.0193172	0.685048	-0.00031225	0.988422	0.0314804	0.509866	0.0288772	0.0704085	0.00754213	0.787301	0.013375	0.389016	0.0364254	0.0593178
RQCD1	Cell differentiation protein RCD1 homolog	Q92600-2;Q92600;Q92600-3	0.00954606	0.913529	0.0201072	0.819162	0.00332584	0.961687	-0.0572764	0.516551	-0.029079	0.525761	-0.0632836	0.395385	-0.0661845	0.0982624	0.000955137	0.986628
DOCK2	Dedicator of cytokinesis protein 2	Q92608;Q92608-2	-0.00553496	0.958551	0.00129719	0.989131	-0.101895	0.0916031	-0.0399816	0.675167	0.0174626	0.665648	0.0311	0.671079	-0.0173847	0.642196	-0.0303264	0.578947
TBC1D5	TBC1 domain family member 5	Q92609;Q92609-2	-0.0359564	0.793353	-0.0156172	0.907496	-0.0568131	0.543974	-0.148106	0.276536	-0.0989469	0.172538	-0.0348255	0.791352	-0.106771	0.0655393	-0.0425058	0.630114
MYO18A	Unconventional myosin-XVIIIa	Q92614-2;Q92614-3;Q92614-4;Q92614;Q92614-5	0.00768379	0.940329	0.0116403	0.897016	-0.0975356	0.0781307	-0.0608903	0.500387	0.0283375	0.496268	0.0383781	0.611699	0.0455005	0.240918	-0.0271109	0.631323
LARP4B	La-related protein 4B	Q92615	0.0236014	0.888665	-0.0760375	0.64995	-0.0345023	0.791087	0.0192425	0.908376	-0.0336758	0.706295	0.0145756	0.923891	-0.0362196	0.632696	-0.0420326	0.73471
GCN1L1	Translational activator GCN1	Q92616	-0.00235517	0.979842	0.0141709	0.871325	-0.103556	0.0189809	-0.031042	0.723013	0.00227835	0.941307	0.00491879	0.93103	0.00972607	0.746701	-0.0201942	0.624012
HMHA1	Minor histocompatibility protein HA-1;Minor histocompatibility antigen HA-1	Q92619;Q92619-2	0.0961635	0.700021	0.0574981	0.800885	-0.00591868	0.971961	0.0581817	0.798572	0.00324625	0.972535	0.0584822	0.712081	-0.124832	0.147811	0.00832579	0.943049
NUP205	Nuclear pore complex protein Nup205	Q92621	-0.0587767	0.55795	-0.0331419	0.700293	-0.0917943	0.029226	-0.059476	0.491223	-0.0351317	0.258669	-0.00507879	0.926936	-0.0319509	0.273374	-0.0524541	0.214759
PIGK	GPI-anchor transamidase	Q92643;Q92643-2	-0.00364058	0.966236	0.0233992	0.783617	0.0227811	0.716377	0.0414436	0.627296	0.0199227	0.58613	0.00253235	0.972322	0.00182821	0.955723	-0.00809248	0.864511
TFG	Protein TFG	Q92734-2;Q92734;Q92734-4;Q92734-3	-0.0134945	0.904485	-0.00545107	0.961334	-0.0754514	0.392319	0.0496975	0.65916	0.0571495	0.431812	-0.0173139	0.869909	-0.053201	0.430133	0.0407819	0.650262
[truncated: 793 more rows]
