# Supplementary material for: SOD2 is a regulator of proteasomal degradation promoting an adaptive cellular starvation response
Source: Cell Rep. Author manuscript; Available in PMC 2025 May 21. (PMC12094083; doi:10.1016/j.celrep.2025.115434)
Supplement: 6 [file NIHMS2076693-supplement-6.xlsx]

## Sheet: Primer
Table S5. Primer Sequences, Related to STAR Methods.
Primer Name	Primer Sequence
human ATE1 fwd	AGACCGAGGATGGCGAAGAAGT
human ATE1 rev	AAGGCTGAAATTGTAAAGGTCGGCA
human b-Actin fwd	CTGGCACCCAGCACAATG
human b-Actin rev	GCCGATCCACACGGAGTACT
human GAPDH fwd	TGGGGAAGGTGAAGGTCGGAGT
human GAPDH rev	TGGAGGGATCTCGCTCCTGGAA
human SIRT3 fwd	GGGCAGCAGCTCCCAGTTTCT
human SIRT3 rev	CCACTCCCCGGCGATCTGAAG
human GSK3a fwd	TCCCCAGCGGGCACTACCA
human GSK3a rev	TGAGGGTAGGTGTGGCATCGGT
human SOD1 fwd	CCGCACACTGGTGGTCCATGA
human SOD1 rev	CAAGCCAAACGACTTCCAGCGT
human SOD2 fwd	GCGTTGGCCAAGGGAGATGT
human SOD2 rev	AGTCACGTTTGATGGCTTCCAGC
human SOD3 fwd	TTGGAGGAGCTGGAAAGGTGCC
human SOD3 rev	CCGCCGAGTCAGAGTTGGGC
human UBR1 fwd	GGTGGTGTGCAGATCCTGCCT
human UBR1 rev	GCAGACCGTGGGCACCTGAAA
human UBR2 fwd	GAGGAGATTGCGGGGAAATGGC
human UBR2 rev	GGTTGGGACCCCTGCAGTAGATT
human SLC1A5 fwd	CAGGCGGCTACTGCGGTT
human SLC1A5 rev	GTTGGAAGGGAAGATATTTCTCGCA
human SLC7A5 fwd	GGACCATTATCGGCTCGGGCAT
human SLC7A5 rev	GATTGGACACATCACCCTTCCCG
human SLC38A1 fwd	TGCAATCGGCCCGGAAAGGA
human SLC38A1 rev	AAAATGGAAGCTTGACACCCCTGT
human SLC38A3 fwd	CAACCGCGAGGCCAGACATC
human SLC38A3 rev	AAGGCGCCTCCATGGCTCAG
human XBP1_spliced fwd	TGCTGAGTCCGCAGCAGGTG
human XBP1_spliced rev	GCTGGCAGGCTCTGGGGAAG
